# Supplementary material for: Transcriptome analysis and physiological changes in the leaves of two Bromus inermis L. genotypes in response to salt stress
Source: Front Plant Sci. 2023 Dec 14;14:1313113. doi: 10.3389/fpls.2023.1313113 (PMC10755925; doi:10.3389/fpls.2023.1313113)
Supplement: Supplementary file 2 [file DataSheet_2.xlsx]

## Sheet: Supplementary Table 1
Table S1. Cultivar name or code number and their origins of all smooth bromegrass materials used in this study
Code	Name	Origin	Type
Q1	-	China	Wild
Q2	-	China	Wild
Q3	-	China	Wild
Q4	-	China	Wild
Q5	-	China	Wild
Q6	-	China	Wild
Q7	-	China	Wild
Q8	-	China	Wild
Q9	-	China	Wild
Q10	-	China	Wild
Q11	-	China	Wild
Q12	-	China	Wild
Q13	-	China	Wild
Q14	-	China	Wild
Q15	-	China	Wild
Q16	-	China	Wild
Q17	-	China	Wild
Q18	-	China	Wild
Q19	-	China	Wild
Q20	-	China	Wild
Q21	-	China	Wild
Q22	-	China	Wild
Q23	-	China	Wild
Q24	-	China	Wild
Q25	-	China	Wild
Q26	-	China	Wild
Q27	-	China	Wild
Q28	-	China	Wild
Q29	-	China	Wild
Q30	-	China	Wild
Q31	-	China	Wild
Q32	Longjiang	China	Bred
Q33	-	China	Wild
Q34	-	Romania	Wild
Q35	-	China	Wild
Q36	-	China	Wild
Q37	-	United States	Wild
Q38	-	China	Wild
Q39	-	China	Wild
Q40	-	China	Wild
Q41	-	China	Wild
Q42	-	China	Wild
Q43	-	China	Wild
Q44	-	China	Wild
Q45	-	China	Wild
Q46	-	China	Wild
Q47	-	China	Wild
Q48	-	China	Wild
Q49	-	China	Wild
Q50	-	China	Wild
Q51	-	China	Wild
Q52	-	China	Wild
Q53	-	China	Wild
Q54	-	China	Wild
Q55	-	China	Wild
Q56	-	China	Wild
Q57	-	China	Wild

## Sheet: Supplementary Table 2
Table S2. Primers used for RT-qPCR analysis
Number	Gene id	Forward primer (5'-3')	Reverse primer (5'-3')
1	Cluster-62111.9	GCATCGCATCACAGCATCTC	TTCCTCTCCAGGTTCCTCGT
2	Cluster-68891.2	GCCTCTACCCTTCCTCTCCT	GATCAGGTGGCGGGTCG
3	Cluster-75196.1	CTGGCTTGAGTGGTAGTGGC	AGCTGCAAGACCAAGAGCAA
4	Cluster-2069.43	GCCCATGCCTAACCCGA	CGCCATCGGTTTGTCGGA
5	Cluster-32646.26	GCCACCGTACTGCTTGGATA	CAGGAGGAGTTCGGGTTCAC
6	Cluster-19491.96	TCCCGATTCACTTACCAACTGT	ACGAGAAATCTAATATGCCCAGC
7	Cluster-6755.9	CCTCTGCTCTCGACCCTCTA	AGCGTCTGTTTCGGTGTCTC
8	Cluster-48631.1	CATCATCTACGACCACGTCCC	TACTGGTTCTTCCGCCCCC
9	Cluster-10220.2	GGCTCCAGGCAATCTCTGTT	GACTTTGAGCCATTCACCGC
10	Actin	GCCGTGCTTTCCCTCTATG	GCTTCTCCTTGATGTCCCTTA

## Sheet: Supplementary Table 3
Table S3. Comparison of growth indexes of 57 smooth bromegrass materials under control and salt treatment
Stage	Index	Control		NaCl		T-tests
		Mean	Standard Deviation (SD)	Mean	Standard Deviation (SD)
Seedling stage	Plant height (cm)	30.8	3.48	24.29	3.45	11.691**
	Leaf length (cm)	27.48	3.48	21.27	3.06	11.988**
	Leaf width (cm)	0.24	0.05	0.17	0.04	9.043**
	Leaf area (cm2)	4.31	1.38	2.46	0.85	10.149**
	Fresh weight above ground (g)	0.14	0.04	0.06	0.02	14.932**
	Fresh weight under ground (g)	0.05	0.02	0.02	0.01	9.818**
	Dry weight above ground (g)	0.02	0.01	0.02	0	9.502**
	Dry weight under ground (g)	0.01	0	0	0	7.920**
	Root to shoot ratio	0.29	0.1	0.22	0.07	3.739*
	Root length (cm)	95.58	23.52	48.78	13.13	12.271**
	Root project area (cm2)	2.14	0.63	1.05	0.27	11.823**
	Root surface area (cm2)	6.72	1.98	3.3	0.85	11.823**
	Root average diameter (mm)	0.22	0.02	0.22	0.02	1.01
	Root volume (cm3)	0.04	0.01	0.02	0.01	9.874**
	Root tips	547.69	141.12	289.8	90.68	11.055**
Germination stage	Germination potential	0.68	0.26	0.33	0.23	20.097**
	Germination rate	0.36	0.2	0.08	0.09	14.658**
	Radicle length (cm)	6.91	1	3.32	0.85	24.230**
	Embryo length (cm)	7.82	1.93	2.34	0.64	22.496**
	Root bud ratio	1.13	0.19	0.76	0.22	10.406**
	Germination index	29.05	13.12	9.34	7.47	19.561**
	Vitality index	4245.84	2297.8	563.82	482.99	14.624**
* means significance at P < 0.05; ** means significance at P < 0.01.

## Sheet: Supplementary Table 4
Table S4. The eigenvalue and contribution of each comprehensive index
Principle component	Eigenvalue	Contributive ratio（%）	Cumulative contribution ratio (%)
1	5.11687	25.5844	25.5844
2	3.96981	19.849	45.4334
3	3.43575	17.1788	62.6121
4	1.87092	9.35462	71.9668
5	1.3397	6.6985	78.6653
6	1.1699	5.84949	84.5148
7	0.7459	3.72952	88.2443
8	0.5607	2.80352	91.0478
9	0.45986	2.2993	93.3471
10	0.41849	2.09245	95.4395
11	0.26966	1.34832	96.7879
12	0.20804	1.04021	97.8281
13	0.15871	0.79356	98.6216
14	0.12765	0.63826	99.2599
15	0.09463	0.47316	99.733
16	0.02422	0.1211	99.8541
17	0.01926	0.09631	99.9505
18	0.00632	0.03158	99.982
19	0.0036	0.01798	100
20	2.02943e-09	1.01471e-08	100

## Sheet: Supplementary Table 5
Table S5. Component load matrix
Index	PC1	PC2	PC3	PC4	PC5	PC6
Plant height	0.03441	-0.06414	0.35744	0.03439	-0.04531	0.29062
Leaf length	-0.0186	-0.2397	0.30874	-0.09876	0.18203	-0.05197
Leaf width	0.04036	-0.05256	0.37712	-0.19744	0.29942	-0.35425
Leaf area	0.02811	-0.14511	0.42061	-0.19218	0.305	-0.29401
Fresh weight above ground	0.11983	-0.23252	0.35061	0.14723	-0.13445	0.26866
Fresh weight under ground	0.28134	-0.05559	-0.07788	-0.25785	0.06018	0.31944
Dry weight above ground	0.04027	-0.15187	0.35533	0.18029	-0.33523	0.33567
Dry weight under ground	0.30079	-0.04805	-0.02372	-0.3974	0.07244	0.31758
Root to shoot ratio	0.22865	0.04703	-0.25075	-0.43155	0.22787	0.14501
Root length	0.36165	-0.07987	-0.10541	0.29021	-0.04959	-0.17442
Root project area	0.41967	-0.05193	-0.02726	0.12386	-0.06763	-0.13696
Root surface area	0.41967	-0.05193	-0.02725	0.12386	-0.06762	-0.13696
Root volume	0.38774	-0.02055	0.04504	-0.0809	-0.05795	-0.045
Root tips	0.30949	-0.01293	-0.03769	0.25907	0.01109	-0.2395
Germination potential	0.10411	0.38921	0.15855	-0.10504	-0.21202	0.01061
Germination rate	0.04941	0.43667	0.17064	-0.03213	-0.06156	-0.08439
Radicle length	0.03996	0.28752	0.06724	0.24865	0.41677	0.34131
Embryo length	0.05382	0.04855	-0.04412	0.43041	0.59091	0.1971
Germination index	0.08558	0.44774	0.1933	-0.02483	-0.06127	-0.04699
Vitality index	0.06242	0.4357	0.15797	0.000282037	-0.02077	-0.00361

## Sheet: Supplementary Table 6
Table S6. Sequencing data quality of smooth bromegrass
Sample	Raw Reads	Clean Reads	Clean Base (G)	Error Rate (%)	Q20 (%)	Q30 (%)	GC Content (%)
S-0-1	53406928	52200678	7.83	0.03	97.75	93.55	55.41
S-0-2	51240708	49988138	7.5	0.03	97.76	93.6	55.91
S-0-3	48657994	47572998	7.14	0.03	97.81	93.7	55.6
S-9-1	52803164	51422354	7.71	0.03	97.85	93.77	54.61
S-9-2	52353396	50747800	7.61	0.03	97.86	93.81	54.61
S-9-3	54976148	53585128	8.04	0.03	97.87	93.83	54.86
T-0-1	54146424	52975166	7.95	0.03	97.84	93.8	55.67
T-0-2	55032230	53563990	8.03	0.03	97.75	93.57	55.41
T-0-3	53688676	52273784	7.84	0.03	97.88	93.87	55.94
T-9-1	49628720	48300264	7.25	0.03	97.86	93.81	54.84
T-9-2	47154474	46030882	6.9	0.03	97.87	93.79	54.5
T-9-3	50198120	49019922	7.35	0.03	97.87	93.81	54.55

## Sheet: Supplementary Table 7
Table S7. Assembly result statistics of transcriptome of smooth bromegrass
Type	Number	Mean Length	N50	N90	Total Bases
Transcript	360627	932	1446	392	336217114
Unigenes	194490	1197	1667	561	232748021

## Sheet: Supplementary Table 8.
Table S8. Blast analysis of assembled unigenes
Database	Number of Genes	Percentage (%)
KOG	62115	31.94
Pfam	82497	42.42
SwissProt	85377	43.9
KEGG	90159	46.36
GO	105888	54.44
TrEMBL	134396	69.1
Nr	134652	69.23
Annotated in at least one Database	138481	71.2
Total Unigenes	194490	100

## Sheet: Supplementary Table 9
S-0_vs_S-9																								T-0_vs_T-9																								T-0_vs_S-0
ID	S-0-1_fpkm	S-0-2_fpkm	S-0-3_fpkm	S-9-1_fpkm	S-9-2_fpkm	S-9-3_fpkm	log2FoldChange	pvalue	padj	regulated	Length	KEGG	KEGG pathway	NR	Swissprot	TrEMBL	KOG	GO	Pfam	TF-Family	TF-Category	TF-Classification		ID	T-0-1_fpkm	T-0-2_fpkm	T-0-3_fpkm	T-9-1_fpkm	T-9-2_fpkm	T-9-3_fpkm	log2FoldChange	pvalue	padj	regulated	Length	KEGG	KEGG pathway	NR	Swissprot	TrEMBL	KOG	GO	Pfam	TF-Family	TF-Category	TF-Classification		ID	S-0-1_fpkm
Cluster-10220.3	4.78	4.2	4.47	59.49	60.74	57.91	3.59801	0	0	up	3233	K00695 sucrose synthase [EC:2.4.1.13] | (RefSeq) sucrose synthase 4 (A)	ko00500: Starch and sucrose metabolism; ko01100: Metabolic pathways; ko01110: Biosynthesis of secondary metabolites	unnamed protein product [Triticum turgidum subsp. durum]	SUS4_ORYSJ RecName: Full=Sucrose synthase 4; Short=OsSUS4; EC=2.4.1.13; AltName: Full=Sucrose-UDP glucosyltransferase 4;	A0A446S3Y9_TRITD RecName: Full=Sucrose synthase {ECO:0000256|ARBA:ARBA00012540, ECO:0000256|RuleBase:RU280817}; EC=2.4.1.13 {ECO:0000256|ARBA:ARBA00012540, ECO:0000256|RuleBase:RU280817};	Glycosyltransferase	GO:0016157,sucrose synthase activity; GO:0005985,sucrose metabolic process; GO:0003674,molecular_function; GO:0003824,catalytic activity; GO:0008194,UDP-glycosyltransferase activity; GO:0016740,transferase activity; GO:0016757,glycosyltransferase activity; GO:0016758,hexosyltransferase activity; GO:0035251,UDP-glucosyltransferase activity; GO:0046527,glucosyltransferase activity; GO:0005975,carbo…	Sucrose synthase	--	--	--		Cluster-11283.0	7.72	7.7	14.33	79.98	71.64	79.69	2.87083	0	0	up	5268	K05665 ATP-binding cassette, subfamily C (CFTR/MRP), member 1 [EC:7.6.2.3] | (RefSeq) ABC transporter C family member 8-like (A)	ko02010: ABC transporters	ABC transporter C family member 8 [Aegilops tauschii subsp. strangulata]	AB8C_ARATH RecName: Full=ABC transporter C family member 8; Short=ABC transporter ABCC.8; Short=AtABCC8; EC=7.6.2.2; AltName: Full=ATP-energized glutathione S-conjugate pump 6; AltName: Full=Glutathione S-conjugate-transporting ATPase 6; AltName: Full=Multidrug resistance-associated protein 6; Flags: Precursor;	A0A453SDT2_AEGTS SubName: Full=Uncharacterized protein {ECO:0000313|EnsemblPlants:AET7Gv20904800.11};	Multidrug resistance-associated protein/mitoxantrone resistance protein, ABC superfamily	GO:0005829,cytosol; GO:0016021,integral component of membrane; GO:0016020,membrane; GO:0000325,plant-type vacuole; GO:0005774,vacuolar membrane; GO:0008559,ABC-type xenobiotic transporter activity; GO:0005524,ATP binding; GO:0042626,ATPase-coupled transmembrane transporter activity; GO:0055085,transmembrane transport; GO:0003674,molecular_function; GO:0005215,transporter activity; GO:0015399,prim…	ABC transporter	--	--	--		Cluster-13793.3	419.32
Cluster-10220.6	2.11	1.74	2.01	41.59	39.09	42.28	4.26574	0	0	up	3238	K00695 sucrose synthase [EC:2.4.1.13] | (RefSeq) sucrose synthase 4 (A)	ko00500: Starch and sucrose metabolism; ko01100: Metabolic pathways; ko01110: Biosynthesis of secondary metabolites	hypothetical protein ZWY2020_029195 [Hordeum vulgare]	SUS4_ORYSJ RecName: Full=Sucrose synthase 4; Short=OsSUS4; EC=2.4.1.13; AltName: Full=Sucrose-UDP glucosyltransferase 4;	C6H0M2_HORVV RecName: Full=Sucrose synthase {ECO:0000256|ARBA:ARBA00012540, ECO:0000256|RuleBase:RU280817}; EC=2.4.1.13 {ECO:0000256|ARBA:ARBA00012540, ECO:0000256|RuleBase:RU280817};	Glycosyltransferase	GO:0016157,sucrose synthase activity; GO:0005985,sucrose metabolic process; GO:0003674,molecular_function; GO:0003824,catalytic activity; GO:0008194,UDP-glycosyltransferase activity; GO:0016740,transferase activity; GO:0016757,glycosyltransferase activity; GO:0016758,hexosyltransferase activity; GO:0035251,UDP-glucosyltransferase activity; GO:0046527,glucosyltransferase activity; GO:0005975,carbo…	Sucrose synthase	--	--	--		Cluster-12589.7	9.21	9.94	8.09	241.52	246.61	248.07	4.4555	0	0	up	1851	K01193 beta-fructofuranosidase [EC:3.2.1.26] | (RefSeq) LOW QUALITY PROTEIN: beta-fructofuranosidase, insoluble isoenzyme 7-like (A)	ko00052: Galactose metabolism; ko00500: Starch and sucrose metabolism; ko01100: Metabolic pathways; ko01110: Biosynthesis of secondary metabolites	fructan 6-exohydrolase [Aegilops tauschii subsp. strangulata]	6FEH_WHEAT RecName: Full=Fructan 6-exohydrolase {ECO:0000312|EMBL:CAJ28591.1}; EC=3.2.1.154; Flags: Precursor;	A0A453DGI3_AEGTS SubName: Full=Uncharacterized protein {ECO:0000313|EnsemblPlants:AET2Gv21235700.5};	Beta-fructofuranosidase (invertase)	GO:0033949,fructan beta-(2,6)-fructosidase activity; GO:0005975,carbohydrate metabolic process; GO:0003674,molecular_function; GO:0003824,catalytic activity; GO:0004553,hydrolase activity, hydrolyzing O-glycosyl compounds; GO:0016787,hydrolase activity; GO:0016798,hydrolase activity, acting on glycosyl bonds; GO:0008150,biological_process; GO:0008152,metabolic process; GO:0044238,primary metaboli…	Glycosyl hydrolases family 32 N-terminal domain	--	--	--		Cluster-13793.4	222.86
Cluster-11283.0	14.74	8.01	8.91	149.23	120.44	123.7	3.37013	0	0	up	5268	K05665 ATP-binding cassette, subfamily C (CFTR/MRP), member 1 [EC:7.6.2.3] | (RefSeq) ABC transporter C family member 8-like (A)	ko02010: ABC transporters	ABC transporter C family member 8 [Aegilops tauschii subsp. strangulata]	AB8C_ARATH RecName: Full=ABC transporter C family member 8; Short=ABC transporter ABCC.8; Short=AtABCC8; EC=7.6.2.2; AltName: Full=ATP-energized glutathione S-conjugate pump 6; AltName: Full=Glutathione S-conjugate-transporting ATPase 6; AltName: Full=Multidrug resistance-associated protein 6; Flags: Precursor;	A0A453SDT2_AEGTS SubName: Full=Uncharacterized protein {ECO:0000313|EnsemblPlants:AET7Gv20904800.11};	Multidrug resistance-associated protein/mitoxantrone resistance protein, ABC superfamily	GO:0005829,cytosol; GO:0016021,integral component of membrane; GO:0016020,membrane; GO:0000325,plant-type vacuole; GO:0005774,vacuolar membrane; GO:0008559,ABC-type xenobiotic transporter activity; GO:0005524,ATP binding; GO:0042626,ATPase-coupled transmembrane transporter activity; GO:0055085,transmembrane transport; GO:0003674,molecular_function; GO:0005215,transporter activity; GO:0015399,prim…	ABC transporter	--	--	--		Cluster-12674.14	48.99	52.83	51.01	325.74	363.71	352.51	2.64541	0	0	up	631	K03781 catalase [EC:1.11.1.6] | (RefSeq) catalase isozyme 2-like (A)	ko00380: Tryptophan metabolism; ko00630: Glyoxylate and dicarboxylate metabolism; ko01100: Metabolic pathways; ko01110: Biosynthesis of secondary metabolites; ko01200: Carbon metabolism; ko04016: MAPK signaling pathway - plant; ko04146: Peroxisome	Catalase isozyme 2 [Hordeum vulgare]	CATA2_HORVU RecName: Full=Catalase isozyme 2; EC=1.11.1.6;	A0A453MVS3_AEGTS RecName: Full=Catalase {ECO:0000256|ARBA:ARBA00012314}; EC=1.11.1.6 {ECO:0000256|ARBA:ARBA00012314};	Catalase	GO:0009514,glyoxysome; GO:0004096,catalase activity; GO:0020037,heme binding; GO:0046872,metal ion binding; GO:0042744,hydrogen peroxide catabolic process; GO:0009628,response to abiotic stimulus; GO:0009725,response to hormone; GO:0000302,response to reactive oxygen species; GO:0003674,molecular_function; GO:0003824,catalytic activity; GO:0004601,peroxidase activity; GO:0016209,antioxidant activ…	Catalase	--	--	--		Cluster-44388.0	21.55
Cluster-11503.4	9.99	9.86	8	86.49	86.81	93.35	3.12915	0	0	up	3064	K10525 allene oxide cyclase [EC:5.3.99.6] | (RefSeq) allene oxide cyclase, chloroplastic-like (A)	ko00592: alpha-Linolenic acid metabolism; ko01100: Metabolic pathways; ko01110: Biosynthesis of secondary metabolites	allene oxide cyclase, chloroplastic-like [Triticum urartu]	AOC_ORYSI RecName: Full=Allene oxide cyclase, chloroplastic {ECO:0000303|Ref.1}; Short=OsAOC {ECO:0000305}; EC=5.3.99.6 {ECO:0000250|UniProtKB:Q75KD7}; Flags: Precursor;	A0A3B6NUZ0_WHEAT RecName: Full=Allene-oxide cyclase {ECO:0000256|ARBA:ARBA00012209}; EC=5.3.99.6 {ECO:0000256|ARBA:ARBA00012209};	--	GO:0009507,chloroplast; GO:0046423,allene-oxide cyclase activity; GO:0009734,auxin-activated signaling pathway; GO:0007623,circadian rhythm; GO:0050832,defense response to fungus; GO:0080186,developmental vegetative growth; GO:0009908,flower development; GO:0009864,induced systemic resistance, jasmonic acid mediated signaling pathway; GO:0009695,jasmonic acid biosynthetic process; GO:0048573,phot…	Allene oxide cyclase	--	--	--		Cluster-12674.33	151.86	155.3	180.33	1633.5	1712.81	1558	2.87236	0	0	up	1625	K03781 catalase [EC:1.11.1.6] | (RefSeq) catalase isozyme 2-like (A)	ko00380: Tryptophan metabolism; ko00630: Glyoxylate and dicarboxylate metabolism; ko01100: Metabolic pathways; ko01110: Biosynthesis of secondary metabolites; ko01200: Carbon metabolism; ko04016: MAPK signaling pathway - plant; ko04146: Peroxisome	catalase isozyme 2-like [Triticum aestivum]	CATA2_HORVU RecName: Full=Catalase isozyme 2; EC=1.11.1.6;	A0A3B6NJS8_WHEAT RecName: Full=Catalase {ECO:0000256|ARBA:ARBA00012314, ECO:0000256|RuleBase:RU000498}; EC=1.11.1.6 {ECO:0000256|ARBA:ARBA00012314, ECO:0000256|RuleBase:RU000498};	Catalase	GO:0009514,glyoxysome; GO:0004096,catalase activity; GO:0020037,heme binding; GO:0046872,metal ion binding; GO:0042744,hydrogen peroxide catabolic process; GO:0009628,response to abiotic stimulus; GO:0009725,response to hormone; GO:0000302,response to reactive oxygen species; GO:0003674,molecular_function; GO:0003824,catalytic activity; GO:0004601,peroxidase activity; GO:0016209,antioxidant activ…	Catalase	--	--	--		Cluster-4721.10	60.83
Cluster-11931.5	145.38	150.73	153.24	18.35	18.9	18.96	-3.12506	0	0	down	1960	--	--	Rubisco activase beta form precursor [Deschampsia antarctica]	RCA_ORYSJ RecName: Full=Ribulose bisphosphate carboxylase/oxygenase activase, chloroplastic; Short=RA; Short=RuBisCO activase; Flags: Precursor;	Q7X9A1_DESAN SubName: Full=Rubisco activase beta form {ECO:0000313|EMBL:AAP83928.1};	26S proteasome regulatory complex, ATPase RPT4	GO:0009570,chloroplast stroma; GO:0005524,ATP binding; GO:0016887,ATP hydrolysis activity; GO:0046863,ribulose-1,5-bisphosphate carboxylase/oxygenase activator activity; GO:0000166,nucleotide binding; GO:0003674,molecular_function; GO:0005488,binding; GO:0017076,purine nucleotide binding; GO:0030554,adenyl nucleotide binding; GO:0032553,ribonucleotide binding; GO:0032555,purine ribonucleotide bin…	ATPase family associated with various cellular activities (AAA)	--	--	--		Cluster-13534.10	68.11	77.09	63.18	358.53	257.88	318.17	2.06784	0	0	up	2053	K14780 ATP-dependent RNA helicase DHX37/DHR1 [EC:3.6.4.13] | (RefSeq) ATP-dependent RNA helicase DEAH13-like isoform X1 (A)	--	uncharacterized protein LOC123449039 [Hordeum vulgare subsp. vulgare]	--	A0A8I6XRD4_HORVV SubName: Full=Uncharacterized protein {ECO:0000313|EnsemblPlants:HORVU.MOREX.r3.4HG0388940.1};	Galactosyltransferases	--	Protein of unknown function, DUF604	--	--	--		Cluster-52171.0	65.07
Cluster-11944.7	86.9	83.31	106.86	17.54	23.52	40.85	-3.13252	0	0	down	1660	K10691 E3 ubiquitin-protein ligase UBR4 [EC:2.3.2.27] | (RefSeq) auxin transport protein BIG (A)	--	GDSL esterase/lipase At5g55050-like [Triticum aestivum]	GDL87_ARATH RecName: Full=GDSL esterase/lipase At5g55050; EC=3.1.1.-; AltName: Full=Extracellular lipase At5g55050; Flags: Precursor;	A0A3B6MK69_WHEAT SubName: Full=Uncharacterized protein {ECO:0000313|EnsemblPlants:TraesCS5D02G038200.1};	--	GO:0005576,extracellular region; GO:0009536,plastid; GO:0016298,lipase activity; GO:0016042,lipid catabolic process; GO:0003674,molecular_function; GO:0003824,catalytic activity; GO:0016787,hydrolase activity; GO:0016788,hydrolase activity, acting on ester bonds; GO:0006629,lipid metabolic process; GO:0008150,biological_process; GO:0008152,metabolic process; GO:0009056,catabolic process; GO:00442…	GDSL-like Lipase/Acylhydrolase	--	--	--		Cluster-13793.4	35.41	35.61	30.93	229.19	223.35	242.32	2.62635	0	0	up	4465	K12235 serine racemase [EC:5.1.1.18] | (RefSeq) uncharacterized protein LOC110763563 isoform X1 (A)	ko00260: Glycine, serine and threonine metabolism; ko00470: D-Amino acid metabolism; ko01100: Metabolic pathways	uncharacterized protein LOC109755424, partial [Aegilops tauschii subsp. strangulata]	--	M8CGD8_AEGTA SubName: Full=Uncharacterized protein {ECO:0000313|EMBL:EMT33303.1, ECO:0000313|EnsemblPlants:EMT33303};	--	GO:0016021,integral component of membrane; GO:0005575,cellular_component; GO:0016020,membrane; GO:0031224,intrinsic component of membrane; GO:0110165,cellular anatomical entity	Transposase family tnp2	--	--	--		Cluster-56855.0	776.91
Cluster-12589.7	18.8	19.1	18.29	199.02	198.76	200.34	3.27698	0	0	up	1851	K01193 beta-fructofuranosidase [EC:3.2.1.26] | (RefSeq) LOW QUALITY PROTEIN: beta-fructofuranosidase, insoluble isoenzyme 7-like (A)	ko00052: Galactose metabolism; ko00500: Starch and sucrose metabolism; ko01100: Metabolic pathways; ko01110: Biosynthesis of secondary metabolites	fructan 6-exohydrolase [Aegilops tauschii subsp. strangulata]	6FEH_WHEAT RecName: Full=Fructan 6-exohydrolase {ECO:0000312|EMBL:CAJ28591.1}; EC=3.2.1.154; Flags: Precursor;	A0A453DGI3_AEGTS SubName: Full=Uncharacterized protein {ECO:0000313|EnsemblPlants:AET2Gv21235700.5};	Beta-fructofuranosidase (invertase)	GO:0033949,fructan beta-(2,6)-fructosidase activity; GO:0005975,carbohydrate metabolic process; GO:0003674,molecular_function; GO:0003824,catalytic activity; GO:0004553,hydrolase activity, hydrolyzing O-glycosyl compounds; GO:0016787,hydrolase activity; GO:0016798,hydrolase activity, acting on glycosyl bonds; GO:0008150,biological_process; GO:0008152,metabolic process; GO:0044238,primary metaboli…	Glycosyl hydrolases family 32 N-terminal domain	--	--	--		Cluster-13793.6	1521.29	1499.05	1351.44	10388	10378.6	10597.4	2.78917	0	0	up	301	--	--	uncharacterized protein LOC101760519 [Setaria italica]	--	K3ZBE2_SETIT SubName: Full=Uncharacterized protein {ECO:0000313|EMBL:RCV17953.1, ECO:0000313|EnsemblPlants:KQL15712};	--	--	--	--	--	--		Cluster-62509.2	1236.23
Cluster-12674.6	166.22	175.1	151.7	1017.82	994.27	1067.9	2.52745	0	0	up	1444	K03781 catalase [EC:1.11.1.6] | (RefSeq) catalase isozyme 2-like (A)	ko00380: Tryptophan metabolism; ko00630: Glyoxylate and dicarboxylate metabolism; ko01100: Metabolic pathways; ko01110: Biosynthesis of secondary metabolites; ko01200: Carbon metabolism; ko04016: MAPK signaling pathway - plant; ko04146: Peroxisome	hypothetical protein CFC21_081776 [Triticum aestivum]	CATA2_HORVU RecName: Full=Catalase isozyme 2; EC=1.11.1.6;	A0A3B6NJS8_WHEAT RecName: Full=Catalase {ECO:0000256|ARBA:ARBA00012314, ECO:0000256|RuleBase:RU000498}; EC=1.11.1.6 {ECO:0000256|ARBA:ARBA00012314, ECO:0000256|RuleBase:RU000498};	Catalase	GO:0009514,glyoxysome; GO:0004096,catalase activity; GO:0020037,heme binding; GO:0046872,metal ion binding; GO:0042744,hydrogen peroxide catabolic process; GO:0009628,response to abiotic stimulus; GO:0009725,response to hormone; GO:0000302,response to reactive oxygen species; GO:0003674,molecular_function; GO:0003824,catalytic activity; GO:0004601,peroxidase activity; GO:0016209,antioxidant activ…	Catalase	--	--	--		Cluster-1424.0	134.78	141.75	136.36	24.68	25.32	24.46	-2.61326	0	0	down	2111	K07936 GTP-binding nuclear protein Ran | (RefSeq) GTP-binding nuclear protein Ran1B (A)	ko03008: Ribosome biogenesis in eukaryotes; ko03013: Nucleocytoplasmic transport; ko03250: Viral life cycle - HIV-1	protein ANTAGONIST OF LIKE HETEROCHROMATIN PROTEIN 1-like [Triticum urartu]	ALP1_ARATH RecName: Full=Protein ANTAGONIST OF LIKE HETEROCHROMATIN PROTEIN 1 {ECO:0000303|PubMed:26642436}; EC=3.1.-.-;	A0A446NGS8_TRITD RecName: Full=DDE Tnp4 domain-containing protein {ECO:0000259|Pfam:PF13359};	Predicted transposase	GO:0035098,ESC/E(Z) complex; GO:0005634,nucleus; GO:0035102,PRC1 complex; GO:0003682,chromatin binding; GO:0046872,metal ion binding; GO:0004518,nuclease activity; GO:0040029,epigenetic regulation of gene expression; GO:0003674,molecular_function; GO:0005488,binding; GO:0043167,ion binding; GO:0043169,cation binding; GO:0003824,catalytic activity; GO:0016787,hydrolase activity; GO:0016788,hydrola…	DDE superfamily endonuclease	--	--	--		Cluster-65597.1	265.72
Cluster-14097.11	60.25	63.85	70.39	391.46	403.93	373.4	2.47904	0	0	up	1207	--	--	--	--	--	--	--	--	--	--	--		Cluster-15998.4	140.86	140.15	137.81	618.64	633.5	630.65	2.06881	0	0	up	1874	K01736 chorismate synthase [EC:4.2.3.5] | (RefSeq) chorismate synthase 2, chloroplastic-like (A)	ko00400: Phenylalanine, tyrosine and tryptophan biosynthesis; ko01100: Metabolic pathways; ko01110: Biosynthesis of secondary metabolites; ko01230: Biosynthesis of amino acids	predicted protein [Hordeum vulgare subsp. vulgare]	AROC2_SOLLC RecName: Full=Chorismate synthase 2, chloroplastic; EC=4.2.3.5; AltName: Full=5-enolpyruvylshikimate-3-phosphate phospholyase 2; Flags: Precursor;	F2DWA1_HORVV RecName: Full=Chorismate synthase {ECO:0000256|ARBA:ARBA00013036, ECO:0000256|RuleBase:RU000605}; EC=4.2.3.5 {ECO:0000256|ARBA:ARBA00013036, ECO:0000256|RuleBase:RU000605};	Chorismate synthase	GO:0009507,chloroplast; GO:0005829,cytosol; GO:0004107,chorismate synthase activity; GO:0010181,FMN binding; GO:0009073,aromatic amino acid family biosynthetic process; GO:0008652,cellular amino acid biosynthetic process; GO:0009423,chorismate biosynthetic process; GO:0003674,molecular_function; GO:0003824,catalytic activity; GO:0016829,lyase activity; GO:0016835,carbon-oxygen lyase activity; GO:…	Chorismate synthase	--	--	--		Cluster-71790.1	1420.95
Cluster-14245.35	11.68	11.23	10.88	254.69	259.16	268.09	4.42316	0	0	up	1309	K01206 alpha-L-fucosidase [EC:3.2.1.51] | (RefSeq) alpha-L-fucosidase 3 (A)	ko00511: Other glycan degradation	GDSL esterase/lipase ACHE-like [Triticum urartu]	ACHE_MAIZE RecName: Full=GDSL esterase/lipase ACHE {ECO:0000305}; EC=3.1.1.- {ECO:0000269|PubMed:15980188}; AltName: Full=Acetylcholinesterase {ECO:0000303|PubMed:15980188}; Short=AChE {ECO:0000303|PubMed:15980188}; Flags: Precursor;	T1LB80_TRIUA SubName: Full=Uncharacterized protein {ECO:0000313|EnsemblPlants:TRIUR3_01772-P1};	--	GO:0005576,extracellular region; GO:0052689,carboxylic ester hydrolase activity; GO:0006581,acetylcholine catabolic process; GO:0016042,lipid catabolic process; GO:0003674,molecular_function; GO:0003824,catalytic activity; GO:0016787,hydrolase activity; GO:0016788,hydrolase activity, acting on ester bonds; GO:0001505,regulation of neurotransmitter levels; GO:0006807,nitrogen compound metabolic pr…	GDSL-like Lipase/Acylhydrolase	--	--	--		Cluster-18308.33	227.52	237.11	230.95	9.09	9.59	7.76	-4.86209	0	0	down	2222	K01188 beta-glucosidase [EC:3.2.1.21] | (RefSeq) beta-glucosidase 5-like isoform X1 (A)	ko00460: Cyanoamino acid metabolism; ko00500: Starch and sucrose metabolism; ko00999: Biosynthesis of various plant secondary metabolites; ko01100: Metabolic pathways; ko01110: Biosynthesis of secondary metabolites	Beta-glucosidase 5 [Hordeum vulgare]	BGL02_ORYSJ RecName: Full=Beta-glucosidase 2; Short=Os1bglu2; EC=3.2.1.21; Flags: Precursor;	A0A3B6H4C3_WHEAT RecName: Full=4-hydroxy-7-methoxy-3-oxo-3,4-dihydro-2H-1,4-benzoxazin-2-yl glucosidebeta-D-glucosidase {ECO:0000256|ARBA:ARBA00012857}; EC=3.2.1.182 {ECO:0000256|ARBA:ARBA00012857};	Beta-glucosidase, lactase phlorizinhydrolase, and related proteins	GO:0033907,beta-D-fucosidase activity; GO:0004565,beta-galactosidase activity; GO:0008422,beta-glucosidase activity; GO:0102483,scopolin beta-glucosidase activity; GO:0005975,carbohydrate metabolic process; GO:0003674,molecular_function; GO:0003824,catalytic activity; GO:0004553,hydrolase activity, hydrolyzing O-glycosyl compounds; GO:0016787,hydrolase activity; GO:0016798,hydrolase activity, act…	Glycosyl hydrolase family 1	--	--	--		Cluster-76912.4	37.72
Cluster-14245.38	5.53	4.77	6.25	172.46	181.86	183.33	4.92077	0	0	up	1253	K01206 alpha-L-fucosidase [EC:3.2.1.51] | (RefSeq) FXG1; alpha-fucosidase 1 (A)	ko00511: Other glycan degradation	GDSL esterase/lipase ACHE-like [Triticum urartu]	ACHE_MAIZE RecName: Full=GDSL esterase/lipase ACHE {ECO:0000305}; EC=3.1.1.- {ECO:0000269|PubMed:15980188}; AltName: Full=Acetylcholinesterase {ECO:0000303|PubMed:15980188}; Short=AChE {ECO:0000303|PubMed:15980188}; Flags: Precursor;	T1LB80_TRIUA SubName: Full=Uncharacterized protein {ECO:0000313|EnsemblPlants:TRIUR3_01772-P1};	--	GO:0005576,extracellular region; GO:0052689,carboxylic ester hydrolase activity; GO:0006581,acetylcholine catabolic process; GO:0016042,lipid catabolic process; GO:0003674,molecular_function; GO:0003824,catalytic activity; GO:0016787,hydrolase activity; GO:0016788,hydrolase activity, acting on ester bonds; GO:0001505,regulation of neurotransmitter levels; GO:0006807,nitrogen compound metabolic pr…	GDSL-like Lipase/Acylhydrolase	--	--	--		Cluster-18669.4	277.35	273.59	310.46	25.48	24.5	26.18	-3.69035	0	0	down	1365	K25075 pterocarpan synthase [EC:4.2.1.139] | (RefSeq) dirigent protein 22-like (A)	ko00943: Isoflavonoid biosynthesis; ko01100: Metabolic pathways; ko01110: Biosynthesis of secondary metabolites	dirigent protein 21-like [Triticum urartu]	DIR21_ARATH RecName: Full=Dirigent protein 21; Short=AtDIR21; Flags: Precursor;	A0A8I6YS52_HORVV RecName: Full=Dirigent protein {ECO:0000256|RuleBase:RU363099};	--	GO:0005576,extracellular region; GO:0009699,phenylpropanoid biosynthetic process; GO:0006725,cellular aromatic compound metabolic process; GO:0008150,biological_process; GO:0008152,metabolic process; GO:0009058,biosynthetic process; GO:0009698,phenylpropanoid metabolic process; GO:0009987,cellular process; GO:0019438,aromatic compound biosynthetic process; GO:0019748,secondary metabolic process; …	Dirigent-like protein	--	--	--		Cluster-77987.3	157.31
Cluster-14245.41	49.5	33.23	27.69	548.92	549.18	564.94	3.733	0	0	up	1271	K01206 alpha-L-fucosidase [EC:3.2.1.51] | (RefSeq) alpha-L-fucosidase 3 (A)	ko00511: Other glycan degradation	GDSL esterase/lipase At3g26430-like [Triticum dicoccoides]	ACHE_MAIZE RecName: Full=GDSL esterase/lipase ACHE {ECO:0000305}; EC=3.1.1.- {ECO:0000269|PubMed:15980188}; AltName: Full=Acetylcholinesterase {ECO:0000303|PubMed:15980188}; Short=AChE {ECO:0000303|PubMed:15980188}; Flags: Precursor;	A0A3B6EA32_WHEAT SubName: Full=Uncharacterized protein {ECO:0000313|EnsemblPlants:TraesCS3A02G025400.1};	--	GO:0005576,extracellular region; GO:0052689,carboxylic ester hydrolase activity; GO:0006581,acetylcholine catabolic process; GO:0016042,lipid catabolic process; GO:0003674,molecular_function; GO:0003824,catalytic activity; GO:0016787,hydrolase activity; GO:0016788,hydrolase activity, acting on ester bonds; GO:0001505,regulation of neurotransmitter levels; GO:0006807,nitrogen compound metabolic pr…	GDSL-like Lipase/Acylhydrolase	--	--	--		Cluster-18736.1	15.03	15.98	15.3	97.89	95.32	101.83	2.5296	0	0	up	3411	K01761 methionine-gamma-lyase [EC:4.4.1.11] | (RefSeq) methionine gamma-lyase (A)	ko00270: Cysteine and methionine metabolism; ko00450: Selenocompound metabolism; ko01100: Metabolic pathways	hypothetical protein ZWY2020_042365 [Hordeum vulgare]	PLR1_ARATH RecName: Full=Pyridoxal reductase, chloroplastic; EC=1.1.1.65; Flags: Precursor;	A0A8I6WIA8_HORVV SubName: Full=Uncharacterized protein {ECO:0000313|EnsemblPlants:HORVU.MOREX.r3.1HG0050330.1};	Cystathionine beta-lyases/cystathionine gamma-synthases	GO:0009507,chloroplast; GO:0005737,cytoplasm; GO:0009536,plastid; GO:0004033,aldo-keto reductase (NADP) activity; GO:0070402,NADPH binding; GO:0050236,pyridoxine:NADP 4-dehydrogenase activity; GO:0009443,pyridoxal 5'-phosphate salvage; GO:0042821,pyridoxal biosynthetic process; GO:0042820,vitamin B6 catabolic process; GO:0003674,molecular_function; GO:0003824,catalytic activity; GO:0016491,oxidor…	Aldo/keto reductase family	--	--	--		Cluster-77987.5	145.97
Cluster-14245.48	34.94	40.93	44.63	1080.75	1036.62	1112.19	4.42775	0	0	up	653	K01206 alpha-L-fucosidase [EC:3.2.1.51] | (RefSeq) FXG1; alpha-fucosidase 1 (A)	ko00511: Other glycan degradation	GDSL esterase/lipase ACHE-like [Triticum aestivum]	ACHE_MAIZE RecName: Full=GDSL esterase/lipase ACHE {ECO:0000305}; EC=3.1.1.- {ECO:0000269|PubMed:15980188}; AltName: Full=Acetylcholinesterase {ECO:0000303|PubMed:15980188}; Short=AChE {ECO:0000303|PubMed:15980188}; Flags: Precursor;	I0JTW1_WHEAT SubName: Full=Uncharacterized protein {ECO:0000313|EMBL:CCG48013.1, ECO:0000313|EnsemblPlants:TraesCS3D02G020700.1};	--	GO:0005576,extracellular region; GO:0052689,carboxylic ester hydrolase activity; GO:0006581,acetylcholine catabolic process; GO:0016042,lipid catabolic process; GO:0003674,molecular_function; GO:0003824,catalytic activity; GO:0016787,hydrolase activity; GO:0016788,hydrolase activity, acting on ester bonds; GO:0001505,regulation of neurotransmitter levels; GO:0006807,nitrogen compound metabolic pr…	GDSL-like Lipase/Acylhydrolase	--	--	--		Cluster-18782.0	12.13	12.14	11.35	72.11	78.24	73.79	2.50821	0	0	up	2784	--	--	unnamed protein product [Triticum turgidum subsp. durum]	LNK1_ARATH RecName: Full=Protein LNK1 {ECO:0000303|PubMed:23818596}; AltName: Full=Night light-inducible and clock-regulated 1 {ECO:0000303|PubMed:23818596};	A0A446QYG4_TRITD SubName: Full=Uncharacterized protein {ECO:0000313|EMBL:VAH91648.1};	--	GO:0005634,nucleus; GO:0070063,RNA polymerase binding; GO:0003712,transcription coregulator activity; GO:0032922,circadian regulation of gene expression; GO:0006354,DNA-templated transcription elongation; GO:0009649,entrainment of circadian clock; GO:0003674,molecular_function; GO:0005488,binding; GO:0005515,protein binding; GO:0019899,enzyme binding; GO:0140110,transcription regulator activity; …	--	--	--	--		Cluster-79185.0	122.09
Cluster-14785.7	28.25	26.97	27.03	176.57	181.15	176.71	2.57147	0	0	up	2848	K21989 calcium permeable stress-gated cation channel | (RefSeq) CSC1-like protein ERD4 (A)	--	CSC1-like protein ERD4 [Triticum dicoccoides]	CSCLD_ARATH RecName: Full=CSC1-like protein ERD4 {ECO:0000305}; AltName: Full=Hyperosmolality-gated Ca2+ permeable channel 3.1 {ECO:0000303|PubMed:25162526}; Short=AtOSCA3.1 {ECO:0000303|PubMed:25162526}; AltName: Full=Protein EARLY-RESPONSIVE TO DEHYDRATION STRESS 4 {ECO:0000303|PubMed:24503647};	A0A446M8N9_TRITD SubName: Full=Uncharacterized protein {ECO:0000313|EMBL:VAH46236.1};	Uncharacterized conserved protein	GO:0009941,chloroplast envelope; GO:0016021,integral component of membrane; GO:0005634,nucleus; GO:0000325,plant-type vacuole; GO:0005886,plasma membrane; GO:0009506,plasmodesma; GO:0005227,calcium activated cation channel activity; GO:0003729,mRNA binding; GO:0003674,molecular_function; GO:0005215,transporter activity; GO:0005216,ion channel activity; GO:0005261,cation channel activity; GO:00083…	Calcium-dependent channel, 7TM region, putative phosphate	--	--	--		Cluster-20948.39	749.46	854.32	733.34	199.42	208.65	138.39	-2.22839	0	0	down	1070	K08235 xyloglucan:xyloglucosyl transferase [EC:2.4.1.207] | (RefSeq) probable xyloglucan endotransglucosylase/hydrolase protein 23 (A)	--	probable xyloglucan endotransglucosylase/hydrolase protein 23 [Hordeum vulgare subsp. vulgare]	XTH23_ARATH RecName: Full=Probable xyloglucan endotransglucosylase/hydrolase protein 23; Short=At-XTH23; Short=XTH-23; EC=2.4.1.207; Flags: Precursor;	A0A8I6YSP4_HORVV RecName: Full=Xyloglucan endotransglucosylase/hydrolase {ECO:0000256|RuleBase:RU361120}; EC=2.4.1.207 {ECO:0000256|RuleBase:RU361120};	--	GO:0048046,apoplast; GO:0005794,Golgi apparatus; GO:0004553,hydrolase activity, hydrolyzing O-glycosyl compounds; GO:0030247,polysaccharide binding; GO:0016762,xyloglucan:xyloglucosyl transferase activity; GO:0042546,cell wall biogenesis; GO:0071555,cell wall organization; GO:0010411,xyloglucan metabolic process; GO:0003674,molecular_function; GO:0003824,catalytic activity; GO:0016787,hydrolase a…	Glycosyl hydrolases family 16	--	--	--		Cluster-79185.7	179.76
Cluster-15998.4	69.36	69.51	64.6	598.34	587.79	602.47	3.00459	0	0	up	1874	K01736 chorismate synthase [EC:4.2.3.5] | (RefSeq) chorismate synthase 2, chloroplastic-like (A)	ko00400: Phenylalanine, tyrosine and tryptophan biosynthesis; ko01100: Metabolic pathways; ko01110: Biosynthesis of secondary metabolites; ko01230: Biosynthesis of amino acids	predicted protein [Hordeum vulgare subsp. vulgare]	AROC2_SOLLC RecName: Full=Chorismate synthase 2, chloroplastic; EC=4.2.3.5; AltName: Full=5-enolpyruvylshikimate-3-phosphate phospholyase 2; Flags: Precursor;	F2DWA1_HORVV RecName: Full=Chorismate synthase {ECO:0000256|ARBA:ARBA00013036, ECO:0000256|RuleBase:RU000605}; EC=4.2.3.5 {ECO:0000256|ARBA:ARBA00013036, ECO:0000256|RuleBase:RU000605};	Chorismate synthase	GO:0009507,chloroplast; GO:0005829,cytosol; GO:0004107,chorismate synthase activity; GO:0010181,FMN binding; GO:0009073,aromatic amino acid family biosynthetic process; GO:0008652,cellular amino acid biosynthetic process; GO:0009423,chorismate biosynthetic process; GO:0003674,molecular_function; GO:0003824,catalytic activity; GO:0016829,lyase activity; GO:0016835,carbon-oxygen lyase activity; GO:…	Chorismate synthase	--	--	--		Cluster-22959.1	80.75	83.49	83.29	700.97	629.55	677.24	2.86596	0	0	up	1827	--	--	uncharacterized protein LOC119338355 [Triticum dicoccoides]	--	A0A453SL86_AEGTS SubName: Full=Uncharacterized protein {ECO:0000313|EnsemblPlants:AET7Gv20990300.1};	--	GO:0016021,integral component of membrane; GO:0005575,cellular_component; GO:0016020,membrane; GO:0031224,intrinsic component of membrane; GO:0110165,cellular anatomical entity	Family of unknown function (DUF5585)	--	--	--		Cluster-81861.14	9.7
Cluster-16.24	24.04	18.25	18.3	252.91	257.49	247.81	3.56755	0	0	up	764	--	--	--	--	--	--	--	--	--	--	--		Cluster-23876.2	1284.73	1286.78	1278.69	184.61	197.2	200.34	-2.86705	0	0	down	2016	K01673 carbonic anhydrase [EC:4.2.1.1] | (RefSeq) carbonic anhydrase, chloroplastic isoform X1 (A)	ko00910: Nitrogen metabolism; ko01100: Metabolic pathways	carbonic anhydrase, chloroplastic isoform X1 [Aegilops tauschii subsp. strangulata]	CAHC_HORVU RecName: Full=Carbonic anhydrase, chloroplastic; EC=4.2.1.1; AltName: Full=Carbonate dehydratase; Flags: Precursor;	A0A453F3W1_AEGTS RecName: Full=Carbonic anhydrase {ECO:0000256|ARBA:ARBA00012925, ECO:0000256|RuleBase:RU003956}; EC=4.2.1.1 {ECO:0000256|ARBA:ARBA00012925, ECO:0000256|RuleBase:RU003956}; AltName: Full=Carbonate dehydratase {ECO:0000256|RuleBase:RU003956};	Predicted carbonic anhydrase involved in protection against oxidative damage	GO:0009570,chloroplast stroma; GO:0004089,carbonate dehydratase activity; GO:0008270,zinc ion binding; GO:0015976,carbon utilization; GO:0003674,molecular_function; GO:0003824,catalytic activity; GO:0016829,lyase activity; GO:0016835,carbon-oxygen lyase activity; GO:0016836,hydro-lyase activity; GO:0005488,binding; GO:0043167,ion binding; GO:0043169,cation binding; GO:0046872,metal ion binding; G…	Carbonic anhydrase	--	--	--		Cluster-69927.10	75.91
Cluster-16886.4	10.09	8.68	7.09	157.16	160.51	160.04	4.12788	0	0	up	790	K17991 peroxygenase [EC:1.11.2.3] | (RefSeq) peroxygenase-like (A)	ko00073: Cutin, suberine and wax biosynthesis	peroxygenase-like [Triticum aestivum]	PXG_ORYSI RecName: Full=Peroxygenase; EC=1.11.2.3;	A0A446MI19_TRITD SubName: Full=Uncharacterized protein {ECO:0000313|EMBL:VAH49537.1};	--	GO:0005783,endoplasmic reticulum; GO:0005811,lipid droplet; GO:0016020,membrane; GO:0102070,18-hydroxyoleate peroxygenase activity; GO:0046872,metal ion binding; GO:1990137,plant seed peroxidase activity; GO:0003674,molecular_function; GO:0003824,catalytic activity; GO:0016491,oxidoreductase activity; GO:0016684,oxidoreductase activity, acting on peroxide as acceptor; GO:0005488,binding; GO:00431…	Caleosin related protein	--	--	--		Cluster-23876.3	1416.75	1383.68	1402.47	190.46	185.57	171.63	-3.08135	0	0	down	2200	K01673 carbonic anhydrase [EC:4.2.1.1] | (RefSeq) carbonic anhydrase, chloroplastic isoform X1 (A)	ko00910: Nitrogen metabolism; ko01100: Metabolic pathways	carbonic anhydrase, chloroplastic isoform X1 [Aegilops tauschii subsp. strangulata]	CAHC_HORVU RecName: Full=Carbonic anhydrase, chloroplastic; EC=4.2.1.1; AltName: Full=Carbonate dehydratase; Flags: Precursor;	A0A453F3W1_AEGTS RecName: Full=Carbonic anhydrase {ECO:0000256|ARBA:ARBA00012925, ECO:0000256|RuleBase:RU003956}; EC=4.2.1.1 {ECO:0000256|ARBA:ARBA00012925, ECO:0000256|RuleBase:RU003956}; AltName: Full=Carbonate dehydratase {ECO:0000256|RuleBase:RU003956};	Predicted carbonic anhydrase involved in protection against oxidative damage	GO:0009570,chloroplast stroma; GO:0004089,carbonate dehydratase activity; GO:0008270,zinc ion binding; GO:0015976,carbon utilization; GO:0003674,molecular_function; GO:0003824,catalytic activity; GO:0016829,lyase activity; GO:0016835,carbon-oxygen lyase activity; GO:0016836,hydro-lyase activity; GO:0005488,binding; GO:0043167,ion binding; GO:0043169,cation binding; GO:0046872,metal ion binding; G…	Carbonic anhydrase	--	--	--		Cluster-46218.0	2.99
Cluster-18049.6	22.06	22.89	23.26	134.27	132.94	140.3	2.46132	0	0	up	1649	K00457 4-hydroxyphenylpyruvate dioxygenase [EC:1.13.11.27] | (RefSeq) 4-hydroxyphenylpyruvate dioxygenase-like (A)	ko00130: Ubiquinone and other terpenoid-quinone biosynthesis; ko00350: Tyrosine metabolism; ko00360: Phenylalanine metabolism; ko01100: Metabolic pathways; ko01240: Biosynthesis of cofactors	4-hydroxyphenylpyruvate dioxygenase [Bromus tectorum]	HPPD_HORVU RecName: Full=4-hydroxyphenylpyruvate dioxygenase; EC=1.13.11.27; AltName: Full=4-hydroxyphenylpyruvic acid oxidase; Short=4HPPD; Short=HPD; Short=HPPDase;	A0A5B9TE02_BROTE RecName: Full=4-hydroxyphenylpyruvate dioxygenase {ECO:0000256|PIRNR:PIRNR009283};	4-hydroxyphenylpyruvate dioxygenase	GO:0005737,cytoplasm; GO:0003868,4-hydroxyphenylpyruvate dioxygenase activity; GO:0042802,identical protein binding; GO:0005506,iron ion binding; GO:0006559,L-phenylalanine catabolic process; GO:0006572,tyrosine catabolic process; GO:0003674,molecular_function; GO:0003824,catalytic activity; GO:0016491,oxidoreductase activity; GO:0016701,oxidoreductase activity, acting on single donors with incor…	Glyoxalase/Bleomycin resistance protein/Dioxygenase superfamily	--	--	--		Cluster-27149.26	1566.41	1456.21	1530.48	64.04	66.37	62.54	-4.70112	0	0	down	1333	K03541 photosystem II 10kDa protein | (RefSeq) photosystem II 10 kDa polypeptide, chloroplastic (A)	ko00195: Photosynthesis; ko01100: Metabolic pathways	photosystem II 10 kDa polypeptide, chloroplastic [Lolium rigidum]	PSBR_HORVU RecName: Full=Photosystem II 10 kDa polypeptide, chloroplastic; Flags: Precursor;	F2DNU6_HORVV RecName: Full=Photosystem II 10 kDa polypeptide, chloroplastic {ECO:0000256|ARBA:ARBA00018725};	--	GO:0009535,chloroplast thylakoid membrane; GO:0009654,photosystem II oxygen evolving complex; GO:0015979,photosynthesis; GO:0008150,biological_process; GO:0008152,metabolic process; GO:0009987,cellular process; GO:0044237,cellular metabolic process; GO:0005575,cellular_component; GO:0005622,intracellular anatomical structure; GO:0005737,cytoplasm; GO:0009507,chloroplast; GO:0009526,plastid envelo…	Photosystem II 10 kDa polypeptide PsbR	--	--	--		Cluster-74565.2	10.81
Cluster-18308.19	59.68	56.42	55.24	1.78	2.55	2.63	-4.75747	0	0	down	2369	K01188 beta-glucosidase [EC:3.2.1.21] | (RefSeq) beta-glucosidase 5-like isoform X1 (A)	ko00460: Cyanoamino acid metabolism; ko00500: Starch and sucrose metabolism; ko00999: Biosynthesis of various plant secondary metabolites; ko01100: Metabolic pathways; ko01110: Biosynthesis of secondary metabolites	hypothetical protein CFC21_049615 [Triticum aestivum]	BGL05_ORYSJ RecName: Full=Beta-glucosidase 5; Short=Os1bglu5; EC=3.2.1.21; Flags: Precursor;	A0A3B6H019_WHEAT RecName: Full=4-hydroxy-7-methoxy-3-oxo-3,4-dihydro-2H-1,4-benzoxazin-2-yl glucosidebeta-D-glucosidase {ECO:0000256|ARBA:ARBA00012857}; EC=3.2.1.182 {ECO:0000256|ARBA:ARBA00012857};	Beta-glucosidase, lactase phlorizinhydrolase, and related proteins	GO:0033907,beta-D-fucosidase activity; GO:0004565,beta-galactosidase activity; GO:0008422,beta-glucosidase activity; GO:0102483,scopolin beta-glucosidase activity; GO:0005975,carbohydrate metabolic process; GO:0003674,molecular_function; GO:0003824,catalytic activity; GO:0004553,hydrolase activity, hydrolyzing O-glycosyl compounds; GO:0016787,hydrolase activity; GO:0016798,hydrolase activity, act…	Glycosyl hydrolase family 1	--	--	--		Cluster-28776.2	13.98	13.86	11.26	116.21	123.86	121.82	3.13247	0	0	up	2147	K03444 MFS transporter, SP family, ERD6-like sugar transporter | (RefSeq) sugar transporter ERD6-like 4 (A)	--	unnamed protein product [Triticum turgidum subsp. durum]	ERDL4_ARATH RecName: Full=Sugar transporter ERD6-like 4;	A0A446KD99_TRITD RecName: Full=MFS domain-containing protein {ECO:0000259|PROSITE:PS50850};	Predicted transporter (major facilitator superfamily)	GO:0016021,integral component of membrane; GO:0016020,membrane; GO:0000325,plant-type vacuole; GO:0051119,sugar transmembrane transporter activity; GO:0022857,transmembrane transporter activity; GO:0055085,transmembrane transport; GO:0003674,molecular_function; GO:0005215,transporter activity; GO:0015144,carbohydrate transmembrane transporter activity; GO:0006810,transport; GO:0008150,biological_…	Sugar (and other) transporter	--	--	--		Cluster-75790.3	17.1
Cluster-18308.21	388.61	362.68	370.43	15.2	13.25	12.78	-4.89053	0	0	down	1938	K01188 beta-glucosidase [EC:3.2.1.21] | (RefSeq) beta-glucosidase 5-like isoform X1 (A)	ko00460: Cyanoamino acid metabolism; ko00500: Starch and sucrose metabolism; ko00999: Biosynthesis of various plant secondary metabolites; ko01100: Metabolic pathways; ko01110: Biosynthesis of secondary metabolites	Beta-glucosidase 5 [Hordeum vulgare]	BGL05_ORYSJ RecName: Full=Beta-glucosidase 5; Short=Os1bglu5; EC=3.2.1.21; Flags: Precursor;	A0A3B6H4C3_WHEAT RecName: Full=4-hydroxy-7-methoxy-3-oxo-3,4-dihydro-2H-1,4-benzoxazin-2-yl glucosidebeta-D-glucosidase {ECO:0000256|ARBA:ARBA00012857}; EC=3.2.1.182 {ECO:0000256|ARBA:ARBA00012857};	Beta-glucosidase, lactase phlorizinhydrolase, and related proteins	GO:0033907,beta-D-fucosidase activity; GO:0004565,beta-galactosidase activity; GO:0008422,beta-glucosidase activity; GO:0102483,scopolin beta-glucosidase activity; GO:0005975,carbohydrate metabolic process; GO:0003674,molecular_function; GO:0003824,catalytic activity; GO:0004553,hydrolase activity, hydrolyzing O-glycosyl compounds; GO:0016787,hydrolase activity; GO:0016798,hydrolase activity, act…	Glycosyl hydrolase family 1	--	--	--		Cluster-29882.4	1.44	1.44	1.28	287.04	282.84	280.85	7.5206	0	0	up	2440	K19825 2-alkenal reductase (NADP+) [EC:1.3.1.102] | (RefSeq) 2-alkenal reductase (NADP(+)-dependent)-like (A)	--	2-alkenal reductase (NADP(+)-dependent)-like [Panicum virgatum]	DBR_TOBAC RecName: Full=2-alkenal reductase (NADP(+)-dependent); EC=1.3.1.102 {ECO:0000269|PubMed:17945329, ECO:0000269|Ref.3, ECO:0000269|Ref.4}; AltName: Full=Alkenal double bound reductase; AltName: Full=Allylic alcohol dehydrogenase 1 {ECO:0000303|PubMed:11117876}; Short=allyl-ADH1 {ECO:0000303|PubMed:11117876}; AltName: Full=Flavin-free double bond reductase {ECO:0000303|Ref.4}; Short=NtDBR;…	A0A3L6SY42_PANMI SubName: Full=2-alkenal reductase (NADP(+)-dependent)-like {ECO:0000313|EMBL:RLN28358.1};	Predicted NAD-dependent oxidoreductase	GO:0032440,2-alkenal reductase [NAD(P)+] activity; GO:0003674,molecular_function; GO:0003824,catalytic activity; GO:0016491,oxidoreductase activity; GO:0016627,oxidoreductase activity, acting on the CH-CH group of donors; GO:0016628,oxidoreductase activity, acting on the CH-CH group of donors, NAD or NADP as acceptor	Zinc-binding dehydrogenase	--	--	--		Cluster-76410.4	200.74
Cluster-18308.33	223.75	216.53	235.8	2.84	2.41	3.25	-6.43979	0	0	down	2222	K01188 beta-glucosidase [EC:3.2.1.21] | (RefSeq) beta-glucosidase 5-like isoform X1 (A)	ko00460: Cyanoamino acid metabolism; ko00500: Starch and sucrose metabolism; ko00999: Biosynthesis of various plant secondary metabolites; ko01100: Metabolic pathways; ko01110: Biosynthesis of secondary metabolites	Beta-glucosidase 5 [Hordeum vulgare]	BGL02_ORYSJ RecName: Full=Beta-glucosidase 2; Short=Os1bglu2; EC=3.2.1.21; Flags: Precursor;	A0A3B6H4C3_WHEAT RecName: Full=4-hydroxy-7-methoxy-3-oxo-3,4-dihydro-2H-1,4-benzoxazin-2-yl glucosidebeta-D-glucosidase {ECO:0000256|ARBA:ARBA00012857}; EC=3.2.1.182 {ECO:0000256|ARBA:ARBA00012857};	Beta-glucosidase, lactase phlorizinhydrolase, and related proteins	GO:0033907,beta-D-fucosidase activity; GO:0004565,beta-galactosidase activity; GO:0008422,beta-glucosidase activity; GO:0102483,scopolin beta-glucosidase activity; GO:0005975,carbohydrate metabolic process; GO:0003674,molecular_function; GO:0003824,catalytic activity; GO:0004553,hydrolase activity, hydrolyzing O-glycosyl compounds; GO:0016787,hydrolase activity; GO:0016798,hydrolase activity, act…	Glycosyl hydrolase family 1	--	--	--		Cluster-32864.0	6.43	7.03	7.03	588.96	606.42	579.61	6.298	0	0	up	1337	--	--	hypothetical protein ZWY2020_003985 [Hordeum vulgare]	--	A0A3B6GRM0_WHEAT SubName: Full=Uncharacterized protein {ECO:0000313|EnsemblPlants:TraesCS3D02G219800.1.cds1};	--	--	--	--	--	--		Cluster-50401.0	34.29
Cluster-18736.5	2.13	2.63	2.58	37.53	38.35	38.07	3.83187	0	0	up	4716	K05275 pyridoxine 4-dehydrogenase [EC:1.1.1.65] | (RefSeq) pyridoxal reductase, chloroplastic-like (A)	ko00750: Vitamin B6 metabolism; ko01100: Metabolic pathways	pyridoxal reductase, chloroplastic isoform X1 [Hordeum vulgare subsp. vulgare]	PLR1_ARATH RecName: Full=Pyridoxal reductase, chloroplastic; EC=1.1.1.65; Flags: Precursor;	A0A8I6WG42_HORVV RecName: Full=Aldo_ket_red domain-containing protein {ECO:0000259|Pfam:PF00248};	Voltage-gated shaker-like K+ channel, subunit beta/KCNAB	GO:0009507,chloroplast; GO:0005737,cytoplasm; GO:0009536,plastid; GO:0004033,aldo-keto reductase (NADP) activity; GO:0070402,NADPH binding; GO:0050236,pyridoxine:NADP 4-dehydrogenase activity; GO:0009443,pyridoxal 5'-phosphate salvage; GO:0042821,pyridoxal biosynthetic process; GO:0042820,vitamin B6 catabolic process; GO:0003674,molecular_function; GO:0003824,catalytic activity; GO:0016491,oxidor…	Cys/Met metabolism PLP-dependent enzyme	--	--	--		Cluster-32864.1	0.92	1.3	2.09	166.49	157.55	159.42	6.69774	0	0	up	1230	--	--	hypothetical protein CFC21_041585 [Triticum aestivum]	--	A0A3B6FRR3_WHEAT SubName: Full=Uncharacterized protein {ECO:0000313|EnsemblPlants:TraesCS3B02G262700.1.cds1};	--	--	--	--	--	--		Cluster-68989.3	9.88
Cluster-18736.6	10.71	9.09	7.39	170.06	161.46	162.59	4.05566	0	0	up	2650	K05275 pyridoxine 4-dehydrogenase [EC:1.1.1.65] | (RefSeq) pyridoxal reductase, chloroplastic-like (A)	ko00750: Vitamin B6 metabolism; ko01100: Metabolic pathways	pyridoxal reductase, chloroplastic isoform X1 [Hordeum vulgare subsp. vulgare]	PLR1_ARATH RecName: Full=Pyridoxal reductase, chloroplastic; EC=1.1.1.65; Flags: Precursor;	A0A8I6WG42_HORVV RecName: Full=Aldo_ket_red domain-containing protein {ECO:0000259|Pfam:PF00248};	Voltage-gated shaker-like K+ channel, subunit beta/KCNAB	GO:0009507,chloroplast; GO:0005737,cytoplasm; GO:0009536,plastid; GO:0004033,aldo-keto reductase (NADP) activity; GO:0070402,NADPH binding; GO:0050236,pyridoxine:NADP 4-dehydrogenase activity; GO:0009443,pyridoxal 5'-phosphate salvage; GO:0042821,pyridoxal biosynthetic process; GO:0042820,vitamin B6 catabolic process; GO:0003674,molecular_function; GO:0003824,catalytic activity; GO:0016491,oxidor…	Cys/Met metabolism PLP-dependent enzyme	--	--	--		Cluster-33690.0	91.36	101.32	99.82	18.74	7.88	8.85	-3.24181	0	0	down	2356	K00430 peroxidase [EC:1.11.1.7] | (RefSeq) peroxidase 51-like (A)	ko00940: Phenylpropanoid biosynthesis; ko01100: Metabolic pathways; ko01110: Biosynthesis of secondary metabolites	peroxidase 51-like [Hordeum vulgare subsp. vulgare]	PER51_ARATH RecName: Full=Peroxidase 51; Short=Atperox P51; EC=1.11.1.7; AltName: Full=ATP37; Flags: Precursor;	F2CRE9_HORVV RecName: Full=Peroxidase {ECO:0000256|RuleBase:RU362060}; EC=1.11.1.7 {ECO:0000256|RuleBase:RU362060};	--	GO:0005576,extracellular region; GO:0020037,heme binding; GO:0046872,metal ion binding; GO:0004601,peroxidase activity; GO:0042744,hydrogen peroxide catabolic process; GO:0006979,response to oxidative stress; GO:0003674,molecular_function; GO:0005488,binding; GO:0046906,tetrapyrrole binding; GO:0097159,organic cyclic compound binding; GO:1901363,heterocyclic compound binding; GO:0043167,ion bindi…	Peroxidase	--	--	--		Cluster-35946.2	10.99
Cluster-18782.0	9.32	9.58	9.61	128.98	131.81	124.1	3.64229	0	0	up	2784	--	--	unnamed protein product [Triticum turgidum subsp. durum]	LNK1_ARATH RecName: Full=Protein LNK1 {ECO:0000303|PubMed:23818596}; AltName: Full=Night light-inducible and clock-regulated 1 {ECO:0000303|PubMed:23818596};	A0A446QYG4_TRITD SubName: Full=Uncharacterized protein {ECO:0000313|EMBL:VAH91648.1};	--	GO:0005634,nucleus; GO:0070063,RNA polymerase binding; GO:0003712,transcription coregulator activity; GO:0032922,circadian regulation of gene expression; GO:0006354,DNA-templated transcription elongation; GO:0009649,entrainment of circadian clock; GO:0003674,molecular_function; GO:0005488,binding; GO:0005515,protein binding; GO:0019899,enzyme binding; GO:0140110,transcription regulator activity; …	--	--	--	--		Cluster-35505.0	7201.87	6999.62	7279.4	1875.67	1803.42	1840.38	-2.09748	0	0	down	1052	K02717 photosystem II oxygen-evolving enhancer protein 2 | (RefSeq) oxygen-evolving enhancer protein 2, chloroplastic (A)	ko00195: Photosynthesis; ko01100: Metabolic pathways	oxygen-evolving enhancer protein 2, chloroplastic [Hordeum vulgare subsp. vulgare]	PSBP_WHEAT RecName: Full=Oxygen-evolving enhancer protein 2, chloroplastic; Short=OEE2; AltName: Full=23 kDa subunit of oxygen evolving system of photosystem II; AltName: Full=23 kDa thylakoid membrane protein; AltName: Full=OEC 23 kDa subunit; Flags: Precursor;	A0A2X0TVI7_WHEAT SubName: Full=Genome assembly, chromosome: II {ECO:0000313|EMBL:SPT17902.1};	--	GO:0009535,chloroplast thylakoid membrane; GO:0019898,extrinsic component of membrane; GO:0009654,photosystem II oxygen evolving complex; GO:0005509,calcium ion binding; GO:0015979,photosynthesis; GO:0003674,molecular_function; GO:0005488,binding; GO:0043167,ion binding; GO:0043169,cation binding; GO:0046872,metal ion binding; GO:0008150,biological_process; GO:0008152,metabolic process; GO:000998…	PsbP	--	--	--		Cluster-46448.0	81.98
Cluster-20555.0	33.42	4.61	17.77	107.32	68.23	72.85	3.58679	0	0	up	1859	K20620 fatty acid hydroxylase | (RefSeq) cytochrome P450 81Q32 (A)	--	cytochrome P450 81Q32-like [Triticum dicoccoides]	CYQ32_CATRO RecName: Full=Cytochrome P450 81Q32 {ECO:0000303|PubMed:24710322}; Short=CrCYP81Q32 {ECO:0000303|PubMed:24710322}; EC=1.14.-.- {ECO:0000305};	A0A453BPW5_AEGTS SubName: Full=Uncharacterized protein {ECO:0000313|EnsemblPlants:AET2Gv20588000.2};	Cytochrome P450 CYP2 subfamily	GO:0016021,integral component of membrane; GO:0020037,heme binding; GO:0005506,iron ion binding; GO:0004497,monooxygenase activity; GO:0016705,oxidoreductase activity, acting on paired donors, with incorporation or reduction of molecular oxygen; GO:0003674,molecular_function; GO:0005488,binding; GO:0046906,tetrapyrrole binding; GO:0097159,organic cyclic compound binding; GO:1901363,heterocyclic c…	Cytochrome P450	--	--	--		Cluster-36064.0	242.77	255.64	207.28	31.47	27.25	31.77	-2.82361	0	0	down	1382	K01206 alpha-L-fucosidase [EC:3.2.1.51] | (RefSeq) hypothetical protein (A)	ko00511: Other glycan degradation	GDSL esterase/lipase At5g45910-like [Triticum urartu]	GDL83_ARATH RecName: Full=GDSL esterase/lipase At5g45910; EC=3.1.1.-; AltName: Full=Extracellular lipase At5g45910; Flags: Precursor;	A0A3B6I1G4_WHEAT SubName: Full=Uncharacterized protein {ECO:0000313|EnsemblPlants:TraesCS4A02G426700.1};	--	GO:0005576,extracellular region; GO:0016788,hydrolase activity, acting on ester bonds; GO:0016042,lipid catabolic process; GO:0003674,molecular_function; GO:0003824,catalytic activity; GO:0016787,hydrolase activity; GO:0006629,lipid metabolic process; GO:0008150,biological_process; GO:0008152,metabolic process; GO:0009056,catabolic process; GO:0044238,primary metabolic process; GO:0071704,organic…	GDSL-like Lipase/Acylhydrolase	--	--	--		Cluster-79562.6	11.05
Cluster-2069.20	33.66	23.77	25.98	470.5	497.41	496.99	4.1507	0	0	up	488	K10859 DNA oxidative demethylase [EC:1.14.11.33] | (RefSeq) alpha-ketoglutarate-dependent dioxygenase alkB homolog 3-like (A)	--	unnamed protein product [Triticum turgidum subsp. durum]	ENL3_ARATH RecName: Full=Early nodulin-like protein 3; AltName: Full=Phytocyanin-like protein; Flags: Precursor;	A0A446XU33_TRITD RecName: Full=Phytocyanin domain-containing protein {ECO:0000259|PROSITE:PS51485};	--	GO:0031225,anchored component of membrane; GO:0046658,anchored component of plasma membrane; GO:0005886,plasma membrane; GO:0009506,plasmodesma; GO:0009536,plastid; GO:0009055,electron transfer activity; GO:0003674,molecular_function; GO:0003824,catalytic activity; GO:0016491,oxidoreductase activity; GO:0005575,cellular_component; GO:0016020,membrane; GO:0031224,intrinsic component of membrane; G…	Plastocyanin-like domain	--	--	--		Cluster-37002.1	1881.9	1790.61	1903.22	211.2	200.3	209.09	-3.3026	0	0	down	883	K08917 light-harvesting complex II chlorophyll a/b binding protein 6 | (RefSeq) chlorophyll a-b binding protein CP24 10B, chloroplastic-like (A)	ko00196: Photosynthesis - antenna proteins; ko01100: Metabolic pathways	chlorophyll a-b binding protein CP24 10B, chloroplastic-like [Triticum aestivum]	CB4B_SOLLC RecName: Full=Chlorophyll a-b binding protein CP24 10B, chloroplastic; Short=CAB-10B; Short=LHCP; Flags: Precursor;	A0A446MF85_TRITD RecName: Full=Chlorophyll a-b binding protein, chloroplastic {ECO:0000256|RuleBase:RU363080};	--	GO:0009535,chloroplast thylakoid membrane; GO:0016021,integral component of membrane; GO:0009523,photosystem II; GO:0016168,chlorophyll binding; GO:0009768,photosynthesis, light harvesting in photosystem I; GO:0009416,response to light stimulus; GO:0003674,molecular_function; GO:0005488,binding; GO:0046906,tetrapyrrole binding; GO:0097159,organic cyclic compound binding; GO:1901363,heterocyclic c…	Chlorophyll A-B binding protein	--	--	--		Cluster-67671.7	135.59
Cluster-2069.31	8.73	9.2	8.56	165.71	162.69	156.45	4.33554	0	0	up	3907	K05665 ATP-binding cassette, subfamily C (CFTR/MRP), member 1 [EC:7.6.2.3] | (RefSeq) ABC transporter C family member 4-like (A)	ko02010: ABC transporters	--	--	--	--	--	--	--	--	--		Cluster-37002.3	1458.85	1421.97	1508.32	153.79	141.35	142.71	-3.46412	0	0	down	1264	K08917 light-harvesting complex II chlorophyll a/b binding protein 6 | (RefSeq) chlorophyll a-b binding protein CP24 10B, chloroplastic-like (A)	ko00196: Photosynthesis - antenna proteins; ko01100: Metabolic pathways	chlorophyll a-b binding protein CP24 10B, chloroplastic-like [Triticum aestivum]	CB4B_SOLLC RecName: Full=Chlorophyll a-b binding protein CP24 10B, chloroplastic; Short=CAB-10B; Short=LHCP; Flags: Precursor;	A0A446MF85_TRITD RecName: Full=Chlorophyll a-b binding protein, chloroplastic {ECO:0000256|RuleBase:RU363080};	--	GO:0009535,chloroplast thylakoid membrane; GO:0016021,integral component of membrane; GO:0009523,photosystem II; GO:0016168,chlorophyll binding; GO:0009768,photosynthesis, light harvesting in photosystem I; GO:0009416,response to light stimulus; GO:0003674,molecular_function; GO:0005488,binding; GO:0046906,tetrapyrrole binding; GO:0097159,organic cyclic compound binding; GO:1901363,heterocyclic c…	Chlorophyll A-B binding protein	--	--	--		Cluster-48237.0	1.16
Cluster-22410.0	14	13.23	13.23	127.96	130.63	129.16	3.15593	0	0	up	1074	--	--	--	--	--	--	--	--	--	--	--		Cluster-37002.5	386.83	395.12	394.59	43.14	36.79	37.97	-3.45538	0	0	down	1085	K08917 light-harvesting complex II chlorophyll a/b binding protein 6 | (RefSeq) chlorophyll a-b binding protein CP24 10B, chloroplastic (A)	ko00196: Photosynthesis - antenna proteins; ko01100: Metabolic pathways	Chlorophyll a-b binding protein CP24 10A, chloroplastic [Triticum urartu]	CB4_SPIOL RecName: Full=Chlorophyll a-b binding protein CP24, chloroplastic; Flags: Precursor;	M7ZM86_TRIUA RecName: Full=Chlorophyll a-b binding protein, chloroplastic {ECO:0000256|RuleBase:RU363080};	--	GO:0009535,chloroplast thylakoid membrane; GO:0016021,integral component of membrane; GO:0009523,photosystem II; GO:0016168,chlorophyll binding; GO:0009765,photosynthesis, light harvesting; GO:0003674,molecular_function; GO:0005488,binding; GO:0046906,tetrapyrrole binding; GO:0097159,organic cyclic compound binding; GO:1901363,heterocyclic compound binding; GO:0006091,generation of precursor meta…	Chlorophyll A-B binding protein	--	--	--		Cluster-19491.135	2.5
Cluster-22959.1	60.66	57.46	64.37	706.89	717.55	677.64	3.40689	0	0	up	1827	--	--	uncharacterized protein LOC119338355 [Triticum dicoccoides]	--	A0A453SL86_AEGTS SubName: Full=Uncharacterized protein {ECO:0000313|EnsemblPlants:AET7Gv20990300.1};	--	GO:0016021,integral component of membrane; GO:0005575,cellular_component; GO:0016020,membrane; GO:0031224,intrinsic component of membrane; GO:0110165,cellular anatomical entity	Family of unknown function (DUF5585)	--	--	--		Cluster-37830.7	209.79	209.73	207.45	36.39	33.11	33.84	-2.74169	0	0	down	1904	K02492 glutamyl-tRNA reductase [EC:1.2.1.70] | (RefSeq) glutamyl-tRNA reductase 1, chloroplastic (A)	ko00860: Porphyrin metabolism; ko01100: Metabolic pathways; ko01110: Biosynthesis of secondary metabolites; ko01240: Biosynthesis of cofactors	glutamyl-tRNA reductase 1, chloroplastic [Aegilops tauschii subsp. strangulata]	HEM11_HORVU RecName: Full=Glutamyl-tRNA reductase 1, chloroplastic; Short=GluTR; EC=1.2.1.70; Flags: Precursor;	A0A452YJR0_AEGTS RecName: Full=Glutamyl-tRNA reductase {ECO:0000256|ARBA:ARBA00012970, ECO:0000256|RuleBase:RU000584}; EC=1.2.1.70 {ECO:0000256|ARBA:ARBA00012970, ECO:0000256|RuleBase:RU000584};	--	GO:0009507,chloroplast; GO:0008883,glutamyl-tRNA reductase activity; GO:0050661,NADP binding; GO:0015995,chlorophyll biosynthetic process; GO:0006782,protoporphyrinogen IX biosynthetic process; GO:0003674,molecular_function; GO:0003824,catalytic activity; GO:0016491,oxidoreductase activity; GO:0016620,oxidoreductase activity, acting on the aldehyde or oxo group of donors, NAD or NADP as acceptor;…	Shikimate / quinate 5-dehydrogenase	--	--	--		Cluster-77245.2	222.87
Cluster-23221.9	18.07	18.82	19.74	159.22	158.75	155.8	2.96919	0	0	up	1610	K09060 plant G-box-binding factor | (RefSeq) bZIP transcription factor 16 (A)	--	UV-B-induced protein At3g17800, chloroplastic-like [Triticum aestivum]	UVB31_ARATH RecName: Full=UV-B-induced protein At3g17800, chloroplastic {ECO:0000305}; Flags: Precursor;	A0A446R821_TRITD SubName: Full=Uncharacterized protein {ECO:0000313|EMBL:VAH95017.1};	--	GO:0009507,chloroplast; GO:0010193,response to ozone; GO:0010224,response to UV-B; GO:0009611,response to wounding; GO:0000302,response to reactive oxygen species; GO:0006950,response to stress; GO:0006979,response to oxidative stress; GO:0008150,biological_process; GO:0010035,response to inorganic substance; GO:0042221,response to chemical; GO:0050896,response to stimulus; GO:1901700,response to…	Protein of unknown function (DUF760)	--	--	--		Cluster-39361.2	109.18	114.22	105	5.76	7.73	5.66	-4.24897	0	0	down	1384	K00521 ferric-chelate reductase [EC:1.16.1.7] | (RefSeq) ferric reduction oxidase 7, chloroplastic-like (A)	--	unnamed protein product [Triticum turgidum subsp. durum]	FRO6_ARATH RecName: Full=Ferric reduction oxidase 6; Short=AtFRO6; EC=1.16.1.7; AltName: Full=Ferric-chelate reductase 6;	A0A446L585_TRITD RecName: Full=FAD-binding FR-type domain-containing protein {ECO:0000259|PROSITE:PS51384};	Ferric reductase, NADH/NADPH oxidase and related proteins	GO:0016021,integral component of membrane; GO:0005886,plasma membrane; GO:0009536,plastid; GO:0000293,ferric-chelate reductase activity; GO:0046872,metal ion binding; GO:0006811,ion transport; GO:0009416,response to light stimulus; GO:0003674,molecular_function; GO:0003824,catalytic activity; GO:0016491,oxidoreductase activity; GO:0016722,oxidoreductase activity, acting on metal ions; GO:0005488,…	FAD-binding domain	--	--	--		Cluster-81217.4	25.09
Cluster-23525.6	20.72	33.64	43.47	212.67	195.86	191.68	2.98416	0	0	up	927	--	--	uncharacterized protein LOC123084237 [Triticum aestivum]	--	--	--	--	--	--	--	--		Cluster-39361.3	127.86	131.63	126.01	4.96	7.01	5.47	-4.68908	0	0	down	1421	K00521 ferric-chelate reductase [EC:1.16.1.7] | (RefSeq) ferric reduction oxidase 7, chloroplastic-like (A)	--	unnamed protein product [Triticum turgidum subsp. durum]	FRO7_ARATH RecName: Full=Ferric reduction oxidase 7, chloroplastic; Short=AtFRO7; EC=1.16.1.7; AltName: Full=Ferric-chelate reductase 7; Flags: Precursor;	A0A446MED1_TRITD RecName: Full=FAD-binding FR-type domain-containing protein {ECO:0000259|PROSITE:PS51384};	Ferric reductase, NADH/NADPH oxidase and related proteins	GO:0009507,chloroplast; GO:0031969,chloroplast membrane; GO:0016021,integral component of membrane; GO:0005886,plasma membrane; GO:0009536,plastid; GO:0140618,ferric-chelate reductase (NADH) activity; GO:0000293,ferric-chelate reductase activity; GO:0046872,metal ion binding; GO:0006811,ion transport; GO:0009767,photosynthetic electron transport chain; GO:0003674,molecular_function; GO:0003824,ca…	FAD-binding domain	--	--	--		Cluster-80693.7	10.09
Cluster-2357.4	7	6.94	5.89	62.59	87.39	90.37	3.16134	0	0	up	2263	K06185 ATP-binding cassette, subfamily F, member 2 | (RefSeq) ABC transporter F family member 1-like (A)	--	ABC transporter F family member 1-like [Triticum dicoccoides]	AB1F_ARATH RecName: Full=ABC transporter F family member 1; Short=ABC transporter ABCF.1; Short=AtABCF1; AltName: Full=GCN20-type ATP-binding cassette protein GCN1;	A0A446RP32_TRITD SubName: Full=Uncharacterized protein {ECO:0000313|EMBL:VAI00612.1};	Predicted transporter (ABC superfamily)	GO:0009536,plastid; GO:0005524,ATP binding; GO:0000166,nucleotide binding; GO:0003674,molecular_function; GO:0005488,binding; GO:0017076,purine nucleotide binding; GO:0030554,adenyl nucleotide binding; GO:0032553,ribonucleotide binding; GO:0032555,purine ribonucleotide binding; GO:0032559,adenyl ribonucleotide binding; GO:0035639,purine ribonucleoside triphosphate binding; GO:0036094,small molecu…	ABC transporter	--	--	--		Cluster-40752.1	1143.14	1094.91	1186.23	215.08	213.45	217.24	-2.54922	0	0	down	1859	K05298 glyceraldehyde-3-phosphate dehydrogenase (NADP+) (phosphorylating) [EC:1.2.1.13] | (RefSeq) glyceraldehyde-3-phosphate dehydrogenase A, chloroplastic (A)	ko00710: Carbon fixation in photosynthetic organisms; ko01100: Metabolic pathways; ko01200: Carbon metabolism	glyceraldehyde-3-phosphate dehydrogenase A, chloroplastic [Aegilops tauschii subsp. strangulata]	G3PA_MAIZE RecName: Full=Glyceraldehyde-3-phosphate dehydrogenase A, chloroplastic; EC=1.2.1.13; AltName: Full=NADP-dependent glyceraldehydephosphate dehydrogenase subunit A; Flags: Precursor;	A0A1D5TTT2_WHEAT RecName: Full=Glyceraldehyde-3-phosphate dehydrogenase {ECO:0000256|RuleBase:RU361160}; EC=1.2.1.- {ECO:0000256|RuleBase:RU361160};	Glyceraldehyde 3-phosphate dehydrogenase	GO:0009507,chloroplast; GO:0004365,glyceraldehyde-3-phosphate dehydrogenase (NAD+) (phosphorylating) activity; GO:0047100,glyceraldehyde-3-phosphate dehydrogenase (NADP+) (phosphorylating) activity; GO:0051287,NAD binding; GO:0050661,NADP binding; GO:0006006,glucose metabolic process; GO:0019253,reductive pentose-phosphate cycle; GO:0009416,response to light stimulus; GO:0003674,molecular_functio…	Glyceraldehyde 3-phosphate dehydrogenase, C-terminal domain	--	--	--		Cluster-54689.5	14.02
Cluster-23876.2	2460.23	2472.88	2427.6	65.33	60.35	62.46	-5.41376	0	0	down	2016	K01673 carbonic anhydrase [EC:4.2.1.1] | (RefSeq) carbonic anhydrase, chloroplastic isoform X1 (A)	ko00910: Nitrogen metabolism; ko01100: Metabolic pathways	carbonic anhydrase, chloroplastic isoform X1 [Aegilops tauschii subsp. strangulata]	CAHC_HORVU RecName: Full=Carbonic anhydrase, chloroplastic; EC=4.2.1.1; AltName: Full=Carbonate dehydratase; Flags: Precursor;	A0A453F3W1_AEGTS RecName: Full=Carbonic anhydrase {ECO:0000256|ARBA:ARBA00012925, ECO:0000256|RuleBase:RU003956}; EC=4.2.1.1 {ECO:0000256|ARBA:ARBA00012925, ECO:0000256|RuleBase:RU003956}; AltName: Full=Carbonate dehydratase {ECO:0000256|RuleBase:RU003956};	Predicted carbonic anhydrase involved in protection against oxidative damage	GO:0009570,chloroplast stroma; GO:0004089,carbonate dehydratase activity; GO:0008270,zinc ion binding; GO:0015976,carbon utilization; GO:0003674,molecular_function; GO:0003824,catalytic activity; GO:0016829,lyase activity; GO:0016835,carbon-oxygen lyase activity; GO:0016836,hydro-lyase activity; GO:0005488,binding; GO:0043167,ion binding; GO:0043169,cation binding; GO:0046872,metal ion binding; G…	Carbonic anhydrase	--	--	--		Cluster-40752.3	1865.71	1911.25	1987.35	280.67	284.98	268.95	-2.92915	0	0	down	1830	K05298 glyceraldehyde-3-phosphate dehydrogenase (NADP+) (phosphorylating) [EC:1.2.1.13] | (RefSeq) glyceraldehyde-3-phosphate dehydrogenase A, chloroplastic (A)	ko00710: Carbon fixation in photosynthetic organisms; ko01100: Metabolic pathways; ko01200: Carbon metabolism	glyceraldehyde-3-phosphate dehydrogenase A, chloroplastic [Aegilops tauschii subsp. strangulata]	G3PA_MAIZE RecName: Full=Glyceraldehyde-3-phosphate dehydrogenase A, chloroplastic; EC=1.2.1.13; AltName: Full=NADP-dependent glyceraldehydephosphate dehydrogenase subunit A; Flags: Precursor;	A0A1D5TTT2_WHEAT RecName: Full=Glyceraldehyde-3-phosphate dehydrogenase {ECO:0000256|RuleBase:RU361160}; EC=1.2.1.- {ECO:0000256|RuleBase:RU361160};	Glyceraldehyde 3-phosphate dehydrogenase	GO:0009507,chloroplast; GO:0004365,glyceraldehyde-3-phosphate dehydrogenase (NAD+) (phosphorylating) activity; GO:0047100,glyceraldehyde-3-phosphate dehydrogenase (NADP+) (phosphorylating) activity; GO:0051287,NAD binding; GO:0050661,NADP binding; GO:0006006,glucose metabolic process; GO:0019253,reductive pentose-phosphate cycle; GO:0009416,response to light stimulus; GO:0003674,molecular_functio…	Glyceraldehyde 3-phosphate dehydrogenase, C-terminal domain	--	--	--		Cluster-80066.3	32.99
Cluster-23876.3	1232.02	1230.97	1205.45	138	140.99	143.08	-3.24311	0	0	down	2200	K01673 carbonic anhydrase [EC:4.2.1.1] | (RefSeq) carbonic anhydrase, chloroplastic isoform X1 (A)	ko00910: Nitrogen metabolism; ko01100: Metabolic pathways	carbonic anhydrase, chloroplastic isoform X1 [Aegilops tauschii subsp. strangulata]	CAHC_HORVU RecName: Full=Carbonic anhydrase, chloroplastic; EC=4.2.1.1; AltName: Full=Carbonate dehydratase; Flags: Precursor;	A0A453F3W1_AEGTS RecName: Full=Carbonic anhydrase {ECO:0000256|ARBA:ARBA00012925, ECO:0000256|RuleBase:RU003956}; EC=4.2.1.1 {ECO:0000256|ARBA:ARBA00012925, ECO:0000256|RuleBase:RU003956}; AltName: Full=Carbonate dehydratase {ECO:0000256|RuleBase:RU003956};	Predicted carbonic anhydrase involved in protection against oxidative damage	GO:0009570,chloroplast stroma; GO:0004089,carbonate dehydratase activity; GO:0008270,zinc ion binding; GO:0015976,carbon utilization; GO:0003674,molecular_function; GO:0003824,catalytic activity; GO:0016829,lyase activity; GO:0016835,carbon-oxygen lyase activity; GO:0016836,hydro-lyase activity; GO:0005488,binding; GO:0043167,ion binding; GO:0043169,cation binding; GO:0046872,metal ion binding; G…	Carbonic anhydrase	--	--	--		Cluster-42601.0	44.89	47.96	50.94	317.02	305.81	310.16	2.56006	0	0	up	1164	--	--	--	--	--	--	--	--	--	--	--		Cluster-48162.0	1.33
Cluster-24889.2	175.07	184.09	166.96	9.8	8.08	11.28	-4.29762	0	0	down	1870	K13366 polyamine oxidase [EC:1.5.3.14 1.5.3.16 1.5.3.-] | (RefSeq) polyamine oxidase-like (A)	ko00330: Arginine and proline metabolism; ko00410: beta-Alanine metabolism; ko01100: Metabolic pathways	polyamine oxidase 7 [Aegilops tauschii subsp. strangulata]	PAO1_MAIZE RecName: Full=Polyamine oxidase 1 {ECO:0000303|Ref.2}; EC=1.5.3.14 {ECO:0000269|Ref.4}; EC=1.5.3.15 {ECO:0000269|Ref.4}; Flags: Precursor;	A0A453SFY1_AEGTS RecName: Full=Amino_oxidase domain-containing protein {ECO:0000259|Pfam:PF01593};	Amine oxidase	GO:0048046,apoplast; GO:0009505,plant-type cell wall; GO:0050660,flavin adenine dinucleotide binding; GO:0052898,N1-acetylspermidine:oxygen oxidoreductase (propane-1,3-diamine-forming) activity; GO:0052893,N1-acetylspermine:oxygen oxidoreductase (propane-1,3-diamine-forming) activity; GO:0052897,N8-acetylspermidine:oxygen oxidoreductase (propane-1,3-diamine-forming) activity; GO:0016491,oxidoredu…	Flavin containing amine oxidoreductase	--	--	--		Cluster-43501.14	12.32	13.68	12.32	364.75	367	381.67	4.83151	0	0	up	1698	K18857 alcohol dehydrogenase class-P [EC:1.1.1.1] | (RefSeq) alcohol dehydrogenase 1-like (A)	ko00010: Glycolysis / Gluconeogenesis; ko00071: Fatty acid degradation; ko00350: Tyrosine metabolism; ko00592: alpha-Linolenic acid metabolism; ko00620: Pyruvate metabolism; ko01100: Metabolic pathways; ko01110: Biosynthesis of secondary metabolites	unnamed protein product [Triticum turgidum subsp. durum]	ADH1_HORVU RecName: Full=Alcohol dehydrogenase 1; EC=1.1.1.1 {ECO:0000250|UniProtKB:P06525};	A0A446R2W7_TRITD SubName: Full=Uncharacterized protein {ECO:0000313|EMBL:VAH93243.1};	Alcohol dehydrogenase, class III	GO:0005737,cytoplasm; GO:0004022,alcohol dehydrogenase (NAD+) activity; GO:0008270,zinc ion binding; GO:0003674,molecular_function; GO:0003824,catalytic activity; GO:0016491,oxidoreductase activity; GO:0016614,oxidoreductase activity, acting on CH-OH group of donors; GO:0016616,oxidoreductase activity, acting on the CH-OH group of donors, NAD or NADP as acceptor; GO:0018455,alcohol dehydrogenase …	Zinc-binding dehydrogenase	--	--	--		Cluster-68891.1	536.85
Cluster-27149.26	912.81	995.97	969.24	11.51	9.48	10.38	-6.6356	0	0	down	1333	K03541 photosystem II 10kDa protein | (RefSeq) photosystem II 10 kDa polypeptide, chloroplastic (A)	ko00195: Photosynthesis; ko01100: Metabolic pathways	photosystem II 10 kDa polypeptide, chloroplastic [Lolium rigidum]	PSBR_HORVU RecName: Full=Photosystem II 10 kDa polypeptide, chloroplastic; Flags: Precursor;	F2DNU6_HORVV RecName: Full=Photosystem II 10 kDa polypeptide, chloroplastic {ECO:0000256|ARBA:ARBA00018725};	--	GO:0009535,chloroplast thylakoid membrane; GO:0009654,photosystem II oxygen evolving complex; GO:0015979,photosynthesis; GO:0008150,biological_process; GO:0008152,metabolic process; GO:0009987,cellular process; GO:0044237,cellular metabolic process; GO:0005575,cellular_component; GO:0005622,intracellular anatomical structure; GO:0005737,cytoplasm; GO:0009507,chloroplast; GO:0009526,plastid envelo…	Photosystem II 10 kDa polypeptide PsbR	--	--	--		Cluster-43501.16	2.59	3.64	15.3	205.31	270.58	229.65	5.65056	0	0	up	1253	K18857 alcohol dehydrogenase class-P [EC:1.1.1.1] | (RefSeq) alcohol dehydrogenase 3-like (A)	ko00010: Glycolysis / Gluconeogenesis; ko00071: Fatty acid degradation; ko00350: Tyrosine metabolism; ko00592: alpha-Linolenic acid metabolism; ko00620: Pyruvate metabolism; ko01100: Metabolic pathways; ko01110: Biosynthesis of secondary metabolites	alcohol dehydrogenase ADH2B [Triticum aestivum]	ADH3_HORVU RecName: Full=Alcohol dehydrogenase 3; EC=1.1.1.1 {ECO:0000250|UniProtKB:P06525};	A9U8G2_WHEAT SubName: Full=Alcohol dehydrogenase ADH2B {ECO:0000313|EMBL:ABL74256.1};	Alcohol dehydrogenase, class III	GO:0005737,cytoplasm; GO:0004022,alcohol dehydrogenase (NAD+) activity; GO:0008270,zinc ion binding; GO:0071704,organic substance metabolic process; GO:0003674,molecular_function; GO:0003824,catalytic activity; GO:0016491,oxidoreductase activity; GO:0016614,oxidoreductase activity, acting on CH-OH group of donors; GO:0016616,oxidoreductase activity, acting on the CH-OH group of donors, NAD or NAD…	Zinc-binding dehydrogenase	--	--	--		Cluster-36461.13	65.38
Cluster-28776.2	14.08	13.3	12.81	147.55	152.75	153.43	3.37956	0	0	up	2147	K03444 MFS transporter, SP family, ERD6-like sugar transporter | (RefSeq) sugar transporter ERD6-like 4 (A)	--	unnamed protein product [Triticum turgidum subsp. durum]	ERDL4_ARATH RecName: Full=Sugar transporter ERD6-like 4;	A0A446KD99_TRITD RecName: Full=MFS domain-containing protein {ECO:0000259|PROSITE:PS50850};	Predicted transporter (major facilitator superfamily)	GO:0016021,integral component of membrane; GO:0016020,membrane; GO:0000325,plant-type vacuole; GO:0051119,sugar transmembrane transporter activity; GO:0022857,transmembrane transporter activity; GO:0055085,transmembrane transport; GO:0003674,molecular_function; GO:0005215,transporter activity; GO:0015144,carbohydrate transmembrane transporter activity; GO:0006810,transport; GO:0008150,biological_…	Sugar (and other) transporter	--	--	--		Cluster-43516.1	37.39	52.65	45.08	218.15	256.08	201.02	2.02987	0	0	up	2596	K14638 solute carrier family 15 (peptide/histidine transporter), member 3/4 | (RefSeq) protein NRT1/ PTR FAMILY 2.13-like (A)	--	protein NRT1/ PTR FAMILY 2.11-like [Triticum urartu]	PTR53_ARATH RecName: Full=Protein NRT1/ PTR FAMILY 2.11; Short=AtNPF2.11; AltName: Full=Nitrate transporter 1.10; AltName: Full=Protein GLUCOSINOLATE TRANSPORTER-2;	A0A446SLM9_TRITD SubName: Full=Uncharacterized protein {ECO:0000313|EMBL:VAI12053.1};	H+/oligopeptide symporter	GO:0016021,integral component of membrane; GO:0005886,plasma membrane; GO:0009506,plasmodesma; GO:0090448,glucosinolate:proton symporter activity; GO:1901349,glucosinolate transport; GO:0090449,phloem glucosinolate loading; GO:0003674,molecular_function; GO:0005215,transporter activity; GO:0008324,cation transmembrane transporter activity; GO:0008509,anion transmembrane transporter activity; GO:0…	Entericidin EcnA/B family	--	--	--		Cluster-78444.4	38.71
Cluster-29882.4	4.73	4.75	5.61	171.62	170.55	171.87	4.96222	0	0	up	2440	K19825 2-alkenal reductase (NADP+) [EC:1.3.1.102] | (RefSeq) 2-alkenal reductase (NADP(+)-dependent)-like (A)	--	2-alkenal reductase (NADP(+)-dependent)-like [Panicum virgatum]	DBR_TOBAC RecName: Full=2-alkenal reductase (NADP(+)-dependent); EC=1.3.1.102 {ECO:0000269|PubMed:17945329, ECO:0000269|Ref.3, ECO:0000269|Ref.4}; AltName: Full=Alkenal double bound reductase; AltName: Full=Allylic alcohol dehydrogenase 1 {ECO:0000303|PubMed:11117876}; Short=allyl-ADH1 {ECO:0000303|PubMed:11117876}; AltName: Full=Flavin-free double bond reductase {ECO:0000303|Ref.4}; Short=NtDBR;…	A0A3L6SY42_PANMI SubName: Full=2-alkenal reductase (NADP(+)-dependent)-like {ECO:0000313|EMBL:RLN28358.1};	Predicted NAD-dependent oxidoreductase	GO:0032440,2-alkenal reductase [NAD(P)+] activity; GO:0003674,molecular_function; GO:0003824,catalytic activity; GO:0016491,oxidoreductase activity; GO:0016627,oxidoreductase activity, acting on the CH-CH group of donors; GO:0016628,oxidoreductase activity, acting on the CH-CH group of donors, NAD or NADP as acceptor	Zinc-binding dehydrogenase	--	--	--		Cluster-44863.0	214.78	224.7	195.89	9.81	11.28	9.57	-4.54519	0	0	down	1442	K22588 acetylserotonin O-methyltransferase, plant [EC:2.1.1.4] | (RefSeq) acetylserotonin O-methyltransferase 1-like (A)	ko00380: Tryptophan metabolism; ko01100: Metabolic pathways; ko01110: Biosynthesis of secondary metabolites	O-methyltransferase ZRP4 [Aegilops tauschii subsp. strangulata]	ZRP4_MAIZE RecName: Full=O-methyltransferase ZRP4; Short=OMT; EC=2.1.1.-;	A0A452ZJV0_AEGTS SubName: Full=Uncharacterized protein {ECO:0000313|EnsemblPlants:AET1Gv20807000.1};	Hydroxyindole-O-methyltransferase and related SAM-dependent methyltransferases	GO:0008171,O-methyltransferase activity; GO:0046983,protein dimerization activity; GO:0008757,S-adenosylmethionine-dependent methyltransferase activity; GO:0019438,aromatic compound biosynthetic process; GO:0032259,methylation; GO:0003674,molecular_function; GO:0003824,catalytic activity; GO:0008168,methyltransferase activity; GO:0016740,transferase activity; GO:0016741,transferase activity, tran…	O-methyltransferase domain	--	--	--		Cluster-50146.0	12.15
Cluster-31346.7	254.71	207.78	238.52	36.53	45.77	44.13	-3.15539	0	0	down	1396	K14484 auxin-responsive protein IAA | (RefSeq) auxin-responsive protein IAA1-like (A)	ko04075: Plant hormone signal transduction	auxin-responsive protein IAA1-like [Triticum dicoccoides]	IAA1_ORYSJ RecName: Full=Auxin-responsive protein IAA1; AltName: Full=Indoleacetic acid-induced protein 1;	A0A453E9J7_AEGTS RecName: Full=Auxin-responsive protein {ECO:0000256|RuleBase:RU004549};	--	GO:0005634,nucleus; GO:0009734,auxin-activated signaling pathway; GO:0006355,regulation of DNA-templated transcription; GO:0009733,response to auxin; GO:0007154,cell communication; GO:0007165,signal transduction; GO:0008150,biological_process; GO:0009719,response to endogenous stimulus; GO:0009725,response to hormone; GO:0009755,hormone-mediated signaling pathway; GO:0009987,cellular process; GO:…	AUX/IAA family	AUX/IAA	TR	AUX/IAA		Cluster-45093.4	915.04	848.65	923.66	103.1	86.11	89.52	-3.40437	0	0	down	903	--	--	photosystem II 5 kDa protein, chloroplastic [Aegilops tauschii subsp. strangulata]	PST2_GOSHI RecName: Full=Photosystem II 5 kDa protein, chloroplastic; Short=PSII-T; AltName: Full=Light-regulated unknown 11 kDa protein; Flags: Precursor;	A0A1D5UFV4_WHEAT SubName: Full=Uncharacterized protein {ECO:0000313|EnsemblPlants:TraesCS6B02G115900.1.cds1};	--	GO:0009535,chloroplast thylakoid membrane; GO:0009523,photosystem II; GO:0015979,photosynthesis; GO:0008150,biological_process; GO:0008152,metabolic process; GO:0009987,cellular process; GO:0044237,cellular metabolic process; GO:0005575,cellular_component; GO:0005622,intracellular anatomical structure; GO:0005737,cytoplasm; GO:0009507,chloroplast; GO:0009526,plastid envelope; GO:0009534,chloropla…	--	--	--	--		Cluster-75192.5	24.81
Cluster-31836.5	147.74	147.89	145.27	25.01	22.93	24.25	-2.74199	0	0	down	3802	K11517 (S)-2-hydroxy-acid oxidase [EC:1.1.3.15] | (RefSeq) peroxisomal (S)-2-hydroxy-acid oxidase GLO1 (A)	ko00630: Glyoxylate and dicarboxylate metabolism; ko01100: Metabolic pathways; ko01110: Biosynthesis of secondary metabolites; ko01200: Carbon metabolism; ko04146: Peroxisome	peroxisomal (S)-2-hydroxy-acid oxidase GLO5 [Oryza brachyantha]	GLO5_ORYSI RecName: Full=Glycolate oxidase 5; Short=GOX 5; Short=OsGLO5; EC=1.1.3.15 {ECO:0000250|UniProtKB:Q9LRR9}; AltName: Full=Peroxisomal (S)-2-hydroxy-acid oxidase GLO5; AltName: Full=Short chain alpha-hydroxy acid oxidase GLO5;	A0A0E0GUL1_ORYNI RecName: Full=(S)-2-hydroxy-acid oxidase {ECO:0000256|ARBA:ARBA00013087}; EC=1.1.3.15 {ECO:0000256|ARBA:ARBA00013087};	Glycolate oxidase	GO:0005777,peroxisome; GO:0003973,(S)-2-hydroxy-acid oxidase activity; GO:0010181,FMN binding; GO:0098586,cellular response to virus; GO:0009854,oxidative photosynthetic carbon pathway; GO:0009853,photorespiration; GO:0010109,regulation of photosynthesis; GO:0003674,molecular_function; GO:0003824,catalytic activity; GO:0016491,oxidoreductase activity; GO:0016614,oxidoreductase activity, acting on…	FMN-dependent dehydrogenase	--	--	--		Cluster-45525.0	42.07	42.84	39.58	196.08	206.04	206.03	2.14755	0	0	up	2283	K13679 granule-bound starch synthase [EC:2.4.1.242] | (RefSeq) granule-bound starch synthase 1b, chloroplastic/amyloplastic (A)	ko00500: Starch and sucrose metabolism; ko01100: Metabolic pathways; ko01110: Biosynthesis of secondary metabolites	granule-bound starch synthase 1b, chloroplastic/amyloplastic isoform X2 [Triticum urartu]	SSG1B_HORVU RecName: Full=Granule-bound starch synthase 1b, chloroplastic/amyloplastic; EC=2.4.1.242; AltName: Full=Granule-bound starch synthase Ib; Flags: Precursor; Fragment;	W5C1H4_WHEAT RecName: Full=Starch synthase, chloroplastic/amyloplastic {ECO:0000256|RuleBase:RU361232}; EC=2.4.1.- {ECO:0000256|RuleBase:RU361232};	--	GO:0009501,amyloplast; GO:0009507,chloroplast; GO:0102502,ADP-glucose-starch glucosyltransferase activity; GO:0004373,glycogen (starch) synthase activity; GO:0009011,starch synthase activity; GO:0019252,starch biosynthetic process; GO:0003674,molecular_function; GO:0003824,catalytic activity; GO:0016740,transferase activity; GO:0016757,glycosyltransferase activity; GO:0016758,hexosyltransferase a…	Starch synthase catalytic domain	--	--	--		Cluster-19491.133	8.93
Cluster-32462.10	443.1	492.33	440.24	44.76	51.89	46.97	-3.34268	0	0	down	761	K12198 charged multivesicular body protein 5 | (RefSeq) vacuolar protein sorting-associated protein 60.1-like (A)	ko04144: Endocytosis	Charged multivesicular body protein 5 [Triticum urartu]	LIRP1_ORYSJ RecName: Full=Light-regulated protein, chloroplastic; Flags: Precursor;	M7ZH96_TRIUA SubName: Full=Charged multivesicular body protein 5 {ECO:0000313|EMBL:EMS59006.1, ECO:0000313|EnsemblPlants:TRIUR3_08454-P1};	--	GO:0009941,chloroplast envelope; GO:0009570,chloroplast stroma; GO:0009535,chloroplast thylakoid membrane; GO:0098807,chloroplast thylakoid membrane protein complex; GO:0071482,cellular response to light stimulus; GO:0007623,circadian rhythm; GO:0008150,biological_process; GO:0009314,response to radiation; GO:0009416,response to light stimulus; GO:0009628,response to abiotic stimulus; GO:0009987,…	Light regulated protein Lir1	--	--	--		Cluster-46791.4	143.06	155.4	139.82	35.94	33.34	39.67	-2.13235	0	0	down	1320	K09753 cinnamoyl-CoA reductase [EC:1.2.1.44] | (RefSeq) cinnamoyl-CoA reductase 1-like (A)	ko00940: Phenylpropanoid biosynthesis; ko01100: Metabolic pathways; ko01110: Biosynthesis of secondary metabolites	unnamed protein product [Triticum turgidum subsp. durum]	PAR1_ROSHC RecName: Full=Phenylacetaldehyde reductase {ECO:0000303|PubMed:20650544}; EC=1.1.1.- {ECO:0000269|PubMed:20650544}; AltName: Full=2-phenylethanol synthase {ECO:0000305};	A0A446NTW5_TRITD RecName: Full=NAD(P)-bd_dom domain-containing protein {ECO:0000259|Pfam:PF16363};	Flavonol reductase/cinnamoyl-CoA reductase	GO:0016491,oxidoreductase activity; GO:0003674,molecular_function; GO:0003824,catalytic activity	NAD dependent epimerase/dehydratase family	--	--	--		Cluster-76410.6	326.85
Cluster-32462.14	187.76	186.73	185.39	32.58	35	35.74	-2.5357	0	0	down	941	K12198 charged multivesicular body protein 5 | (RefSeq) vacuolar protein sorting-associated protein 60.1-like (A)	ko04144: Endocytosis	Charged multivesicular body protein 5 [Triticum urartu]	LIRP1_ORYSJ RecName: Full=Light-regulated protein, chloroplastic; Flags: Precursor;	M7ZH96_TRIUA SubName: Full=Charged multivesicular body protein 5 {ECO:0000313|EMBL:EMS59006.1, ECO:0000313|EnsemblPlants:TRIUR3_08454-P1};	--	GO:0009941,chloroplast envelope; GO:0009570,chloroplast stroma; GO:0009535,chloroplast thylakoid membrane; GO:0098807,chloroplast thylakoid membrane protein complex; GO:0071482,cellular response to light stimulus; GO:0007623,circadian rhythm; GO:0008150,biological_process; GO:0009314,response to radiation; GO:0009416,response to light stimulus; GO:0009628,response to abiotic stimulus; GO:0009987,…	Light regulated protein Lir1	--	--	--		Cluster-47003.2	1.44	1.84	1.8	186.26	196.21	200.61	6.70794	0	0	up	2818	K12657 delta-1-pyrroline-5-carboxylate synthetase [EC:2.7.2.11 1.2.1.41] | (RefSeq) delta-1-pyrroline-5-carboxylate synthase 2 (A)	ko00330: Arginine and proline metabolism; ko01100: Metabolic pathways; ko01110: Biosynthesis of secondary metabolites; ko01230: Biosynthesis of amino acids	delta-1-pyrroline-5-carboxylate synthase 2 [Hordeum vulgare subsp. vulgare]	P5CS2_ORYSJ RecName: Full=Delta-1-pyrroline-5-carboxylate synthase 2 {ECO:0000305}; Short=OsP5CS2 {ECO:0000303|Ref.7}; Includes: RecName: Full=Glutamate 5-kinase; Short=GK; EC=2.7.2.11; AltName: Full=Gamma-glutamyl kinase; Includes: RecName: Full=Gamma-glutamyl phosphate reductase; Short=GPR; EC=1.2.1.41; AltName: Full=Glutamate-5-semialdehyde dehydrogenase; AltName: Full=Glutamyl-gamma-semialdeh…	A0A8I6X9N2_HORVV RecName: Full=Delta-1-pyrroline-5-carboxylate synthase {ECO:0000256|PIRNR:PIRNR036429}; Includes: RecName: Full=Glutamate 5-kinase {ECO:0000256|PIRNR:PIRNR036429}; Short=GK {ECO:0000256|PIRNR:PIRNR036429}; EC=2.7.2.11 {ECO:0000256|PIRNR:PIRNR036429}; AltName: Full=Gamma-glutamyl kinase {ECO:0000256|PIRNR:PIRNR036429}; Includes: RecName: Full=Gamma-glutamyl phosphate reductase {EC…	Gamma-glutamyl phosphate reductase	GO:0005737,cytoplasm; GO:0005524,ATP binding; GO:0004349,glutamate 5-kinase activity; GO:0004350,glutamate-5-semialdehyde dehydrogenase activity; GO:0055129,L-proline biosynthetic process; GO:0016310,phosphorylation; GO:0006561,proline biosynthetic process; GO:0000166,nucleotide binding; GO:0003674,molecular_function; GO:0005488,binding; GO:0017076,purine nucleotide binding; GO:0030554,adenyl nuc…	Amino acid kinase family	--	--	--		Cluster-49419.3	2.06
Cluster-32864.0	19.44	21.12	18.84	368.48	350.47	364.23	4.07605	0	0	up	1337	--	--	hypothetical protein ZWY2020_003985 [Hordeum vulgare]	--	A0A3B6GRM0_WHEAT SubName: Full=Uncharacterized protein {ECO:0000313|EnsemblPlants:TraesCS3D02G219800.1.cds1};	--	--	--	--	--	--		Cluster-47099.0	200.4	209.49	209.78	52.06	49.3	49.9	-2.17345	0	0	down	1221	--	--	rubredoxin-like [Triticum dicoccoides]	--	A0A453JXN5_AEGTS RecName: Full=Rubredoxin-like domain-containing protein {ECO:0000259|PROSITE:PS50903};	--	GO:0016021,integral component of membrane; GO:0005506,iron ion binding; GO:0003674,molecular_function; GO:0005488,binding; GO:0043167,ion binding; GO:0043169,cation binding; GO:0046872,metal ion binding; GO:0046914,transition metal ion binding; GO:0005575,cellular_component; GO:0016020,membrane; GO:0031224,intrinsic component of membrane; GO:0110165,cellular anatomical entity	Rubredoxin	--	--	--		Cluster-20948.27	36.13
Cluster-32864.1	5.55	4.84	5.18	92.61	90.88	98.02	4.07899	0	0	up	1230	--	--	hypothetical protein CFC21_041585 [Triticum aestivum]	--	A0A3B6FRR3_WHEAT SubName: Full=Uncharacterized protein {ECO:0000313|EnsemblPlants:TraesCS3B02G262700.1.cds1};	--	--	--	--	--	--		Cluster-47776.2	1008.6	994.97	1091.01	163.72	150.45	151.9	-2.87332	0	0	down	2396	K02902 large subunit ribosomal protein L28 | (RefSeq) uncharacterized protein LOC123044615 (A)	ko03010: Ribosome	oxygen-evolving enhancer protein 3, chloroplastic-like [Hordeum vulgare subsp. vulgare]	PSBQ_ORYSI RecName: Full=Oxygen-evolving enhancer protein 3, chloroplastic; Short=OEE3; AltName: Full=LP02; Flags: Precursor;	F2CYT8_HORVV SubName: Full=Predicted protein {ECO:0000313|EMBL:BAJ88009.1}; Flags: Fragment;	Mitochondrial/chloroplast ribosomal protein L28	GO:0009535,chloroplast thylakoid membrane; GO:0019898,extrinsic component of membrane; GO:0009654,photosystem II oxygen evolving complex; GO:0009536,plastid; GO:0005509,calcium ion binding; GO:0015979,photosynthesis; GO:0003674,molecular_function; GO:0005488,binding; GO:0043167,ion binding; GO:0043169,cation binding; GO:0046872,metal ion binding; GO:0008150,biological_process; GO:0008152,metaboli…	Oxygen evolving enhancer protein 3 (PsbQ)	--	--	--		Cluster-76410.3	458.81
Cluster-33494.7	32.91	31.08	37.98	310.5	301.74	289.69	3.04933	0	0	up	959	--	--	hypothetical protein CFC21_102800 [Triticum aestivum]	--	A0A446YEY3_TRITD SubName: Full=Uncharacterized protein {ECO:0000313|EMBL:VAI87078.1};	--	GO:0016021,integral component of membrane; GO:0005575,cellular_component; GO:0016020,membrane; GO:0031224,intrinsic component of membrane; GO:0110165,cellular anatomical entity	--	--	--	--		Cluster-47776.5	1468.12	1461.99	1500.62	184.85	176.26	170.65	-3.19841	0	0	down	1482	K08901 photosystem II oxygen-evolving enhancer protein 3 | (RefSeq) oxygen-evolving enhancer protein 3, chloroplastic-like (A)	ko00195: Photosynthesis; ko01100: Metabolic pathways	predicted protein, partial [Hordeum vulgare subsp. vulgare]	PSBQ_ORYSI RecName: Full=Oxygen-evolving enhancer protein 3, chloroplastic; Short=OEE3; AltName: Full=LP02; Flags: Precursor;	F2CYT8_HORVV SubName: Full=Predicted protein {ECO:0000313|EMBL:BAJ88009.1}; Flags: Fragment;	--	GO:0009535,chloroplast thylakoid membrane; GO:0019898,extrinsic component of membrane; GO:0009654,photosystem II oxygen evolving complex; GO:0009536,plastid; GO:0005509,calcium ion binding; GO:0015979,photosynthesis; GO:0003674,molecular_function; GO:0005488,binding; GO:0043167,ion binding; GO:0043169,cation binding; GO:0046872,metal ion binding; GO:0008150,biological_process; GO:0008152,metaboli…	Oxygen evolving enhancer protein 3 (PsbQ)	--	--	--		Cluster-13793.6	7104.1
Cluster-33690.0	113.87	89.41	104.29	7.66	6.84	11.66	-3.62559	0	0	down	2356	K00430 peroxidase [EC:1.11.1.7] | (RefSeq) peroxidase 51-like (A)	ko00940: Phenylpropanoid biosynthesis; ko01100: Metabolic pathways; ko01110: Biosynthesis of secondary metabolites	peroxidase 51-like [Hordeum vulgare subsp. vulgare]	PER51_ARATH RecName: Full=Peroxidase 51; Short=Atperox P51; EC=1.11.1.7; AltName: Full=ATP37; Flags: Precursor;	F2CRE9_HORVV RecName: Full=Peroxidase {ECO:0000256|RuleBase:RU362060}; EC=1.11.1.7 {ECO:0000256|RuleBase:RU362060};	--	GO:0005576,extracellular region; GO:0020037,heme binding; GO:0046872,metal ion binding; GO:0004601,peroxidase activity; GO:0042744,hydrogen peroxide catabolic process; GO:0006979,response to oxidative stress; GO:0003674,molecular_function; GO:0005488,binding; GO:0046906,tetrapyrrole binding; GO:0097159,organic cyclic compound binding; GO:1901363,heterocyclic compound binding; GO:0043167,ion bindi…	Peroxidase	--	--	--		Cluster-47776.8	275.21	269.82	302.89	35.57	33.42	35	-3.17093	0	0	down	3657	K08901 photosystem II oxygen-evolving enhancer protein 3 | (RefSeq) oxygen-evolving enhancer protein 3, chloroplastic-like (A)	ko00195: Photosynthesis; ko01100: Metabolic pathways	pentatricopeptide repeat-containing protein At4g35850, mitochondrial-like [Triticum aestivum]	PP351_ARATH RecName: Full=Pentatricopeptide repeat-containing protein At4g35850, mitochondrial; Flags: Precursor;	A0A3B5ZRI1_WHEAT RecName: Full=PPR_long domain-containing protein {ECO:0000259|Pfam:PF17177};	FOG: PPR repeat	GO:0005739,mitochondrion; GO:0003729,mRNA binding; GO:0003674,molecular_function; GO:0003676,nucleic acid binding; GO:0003723,RNA binding; GO:0005488,binding; GO:0097159,organic cyclic compound binding; GO:1901363,heterocyclic compound binding; GO:0005575,cellular_component; GO:0005622,intracellular anatomical structure; GO:0005737,cytoplasm; GO:0043226,organelle; GO:0043227,membrane-bounded orga…	Ribosomal L28 family	--	--	--		Cluster-38285.22	3.71
Cluster-34251.4	126.1	140.69	133.13	23.21	21.71	24.2	-2.6628	0	0	down	3239	K10085 ER degradation enhancer, mannosidase alpha-like 2 | (RefSeq) alpha-mannosidase I MNS4-like isoform X1 (A)	ko04141: Protein processing in endoplasmic reticulum	unnamed protein product [Triticum turgidum subsp. durum]	MNS4_ARATH RecName: Full=Alpha-mannosidase I MNS4; EC=3.2.1.- {ECO:0000269|PubMed:24737672};	A0A446Q1H4_TRITD RecName: Full=alpha-1,2-Mannosidase {ECO:0000256|RuleBase:RU361193}; EC=3.2.1.- {ECO:0000256|RuleBase:RU361193};	Glycosyl hydrolase, family 47	GO:0005783,endoplasmic reticulum; GO:0005789,endoplasmic reticulum membrane; GO:0044322,endoplasmic reticulum quality control compartment; GO:0016021,integral component of membrane; GO:0004559,alpha-mannosidase activity; GO:0005509,calcium ion binding; GO:0004571,mannosyl-oligosaccharide 1,2-alpha-mannosidase activity; GO:0005975,carbohydrate metabolic process; GO:1904380,endoplasmic reticulum ma…	Photosystem II reaction centre W protein (PsbW)	--	--	--		Cluster-48033.0	3853.91	3673.2	4149.63	491.72	437.59	471.74	-3.195	0	0	down	908	K02698 photosystem I subunit X | (RefSeq) photosystem I reaction center subunit psaK, chloroplastic (A)	ko00195: Photosynthesis; ko01100: Metabolic pathways	photosystem I reaction center subunit psaK, chloroplastic [Triticum dicoccoides]	PSAK_HORVU RecName: Full=Photosystem I reaction center subunit psaK, chloroplastic; AltName: Full=Light-harvesting complex I 7 kDa protein; AltName: Full=PSI-K; AltName: Full=Photosystem I subunit X; Flags: Precursor;	M7ZLS1_TRIUA RecName: Full=PSI-K {ECO:0000256|ARBA:ARBA00033430}; AltName: Full=Photosystem I subunit X {ECO:0000256|ARBA:ARBA00031124};	--	GO:0009535,chloroplast thylakoid membrane; GO:0016021,integral component of membrane; GO:0009522,photosystem I; GO:0015979,photosynthesis; GO:0008150,biological_process; GO:0008152,metabolic process; GO:0009987,cellular process; GO:0044237,cellular metabolic process; GO:0005575,cellular_component; GO:0005622,intracellular anatomical structure; GO:0005737,cytoplasm; GO:0009507,chloroplast; GO:0009…	Photosystem I psaG / psaK	--	--	--		Cluster-13793.12	11977.7
Cluster-35505.0	7482.97	7858.57	7389.31	1326.85	1319.63	1400.39	-2.59331	0	0	down	1052	K02717 photosystem II oxygen-evolving enhancer protein 2 | (RefSeq) oxygen-evolving enhancer protein 2, chloroplastic (A)	ko00195: Photosynthesis; ko01100: Metabolic pathways	oxygen-evolving enhancer protein 2, chloroplastic [Hordeum vulgare subsp. vulgare]	PSBP_WHEAT RecName: Full=Oxygen-evolving enhancer protein 2, chloroplastic; Short=OEE2; AltName: Full=23 kDa subunit of oxygen evolving system of photosystem II; AltName: Full=23 kDa thylakoid membrane protein; AltName: Full=OEC 23 kDa subunit; Flags: Precursor;	A0A2X0TVI7_WHEAT SubName: Full=Genome assembly, chromosome: II {ECO:0000313|EMBL:SPT17902.1};	--	GO:0009535,chloroplast thylakoid membrane; GO:0019898,extrinsic component of membrane; GO:0009654,photosystem II oxygen evolving complex; GO:0005509,calcium ion binding; GO:0015979,photosynthesis; GO:0003674,molecular_function; GO:0005488,binding; GO:0043167,ion binding; GO:0043169,cation binding; GO:0046872,metal ion binding; GO:0008150,biological_process; GO:0008152,metabolic process; GO:000998…	PsbP	--	--	--		Cluster-48033.1	205.09	202.7	212.2	25.29	22.18	21.49	-3.30571	0	0	down	994	K02698 photosystem I subunit X | (RefSeq) photosystem I reaction center subunit psaK, chloroplastic (A)	ko00195: Photosynthesis; ko01100: Metabolic pathways	photosystem I reaction center subunit psaK, chloroplastic [Hordeum vulgare subsp. vulgare]	PSAK_HORVU RecName: Full=Photosystem I reaction center subunit psaK, chloroplastic; AltName: Full=Light-harvesting complex I 7 kDa protein; AltName: Full=PSI-K; AltName: Full=Photosystem I subunit X; Flags: Precursor;	A0A453BN24_AEGTS RecName: Full=PSI-K {ECO:0000256|ARBA:ARBA00033430}; AltName: Full=Photosystem I subunit X {ECO:0000256|ARBA:ARBA00031124};	--	GO:0009535,chloroplast thylakoid membrane; GO:0016021,integral component of membrane; GO:0009522,photosystem I; GO:0015979,photosynthesis; GO:0008150,biological_process; GO:0008152,metabolic process; GO:0009987,cellular process; GO:0044237,cellular metabolic process; GO:0005575,cellular_component; GO:0005622,intracellular anatomical structure; GO:0005737,cytoplasm; GO:0009507,chloroplast; GO:0009…	--	--	--	--		Cluster-34010.1	14.94
Cluster-37002.1	1928.85	2067.7	1890	177.2	181.1	196.23	-3.50156	0	0	down	883	K08917 light-harvesting complex II chlorophyll a/b binding protein 6 | (RefSeq) chlorophyll a-b binding protein CP24 10B, chloroplastic-like (A)	ko00196: Photosynthesis - antenna proteins; ko01100: Metabolic pathways	chlorophyll a-b binding protein CP24 10B, chloroplastic-like [Triticum aestivum]	CB4B_SOLLC RecName: Full=Chlorophyll a-b binding protein CP24 10B, chloroplastic; Short=CAB-10B; Short=LHCP; Flags: Precursor;	A0A446MF85_TRITD RecName: Full=Chlorophyll a-b binding protein, chloroplastic {ECO:0000256|RuleBase:RU363080};	--	GO:0009535,chloroplast thylakoid membrane; GO:0016021,integral component of membrane; GO:0009523,photosystem II; GO:0016168,chlorophyll binding; GO:0009768,photosynthesis, light harvesting in photosystem I; GO:0009416,response to light stimulus; GO:0003674,molecular_function; GO:0005488,binding; GO:0046906,tetrapyrrole binding; GO:0097159,organic cyclic compound binding; GO:1901363,heterocyclic c…	Chlorophyll A-B binding protein	--	--	--		Cluster-48311.0	2833.48	2945.48	2888.83	410.1	357.37	388.11	-3.04818	0	0	down	1329	K08915 light-harvesting complex II chlorophyll a/b binding protein 4 | (RefSeq) chlorophyll a-b binding protein CP29.2, chloroplastic-like (A)	ko00196: Photosynthesis - antenna proteins; ko01100: Metabolic pathways	chlorophyll a/b-binding protein [Mycobacteroides abscessus]	CB4B_ARATH RecName: Full=Chlorophyll a-b binding protein CP29.2, chloroplastic; AltName: Full=LHCB4.2; AltName: Full=LHCII protein 4.2; Flags: Precursor;	A0A1D5V1G5_WHEAT RecName: Full=Chlorophyll a-b binding protein, chloroplastic {ECO:0000256|RuleBase:RU363080};	--	GO:0009507,chloroplast; GO:0009941,chloroplast envelope; GO:0009534,chloroplast thylakoid; GO:0009535,chloroplast thylakoid membrane; GO:0005829,cytosol; GO:0016021,integral component of membrane; GO:0009522,photosystem I; GO:0009523,photosystem II; GO:0009579,thylakoid; GO:0016168,chlorophyll binding; GO:0046872,metal ion binding; GO:0003729,mRNA binding; GO:0009768,photosynthesis, light harvest…	Chlorophyll A-B binding protein	--	--	--		Cluster-23569.1	59.59
Cluster-37002.2	251.11	251.78	259.39	18.96	22.26	26.27	-3.7758	0	0	down	900	K08917 light-harvesting complex II chlorophyll a/b binding protein 6 | (RefSeq) chlorophyll a-b binding protein CP24 10B, chloroplastic (A)	ko00196: Photosynthesis - antenna proteins; ko01100: Metabolic pathways	Chlorophyll a-b binding protein CP24 10A, chloroplastic [Triticum urartu]	CB4_SPIOL RecName: Full=Chlorophyll a-b binding protein CP24, chloroplastic; Flags: Precursor;	M7ZM86_TRIUA RecName: Full=Chlorophyll a-b binding protein, chloroplastic {ECO:0000256|RuleBase:RU363080};	--	GO:0009535,chloroplast thylakoid membrane; GO:0016021,integral component of membrane; GO:0009523,photosystem II; GO:0016168,chlorophyll binding; GO:0009765,photosynthesis, light harvesting; GO:0003674,molecular_function; GO:0005488,binding; GO:0046906,tetrapyrrole binding; GO:0097159,organic cyclic compound binding; GO:1901363,heterocyclic compound binding; GO:0006091,generation of precursor meta…	Chlorophyll A-B binding protein	--	--	--		Cluster-48311.1	2285.51	2261.69	2408.56	280.81	246.58	268.79	-3.26543	0	0	down	1223	K08915 light-harvesting complex II chlorophyll a/b binding protein 4 | (RefSeq) chlorophyll a-b binding protein CP29.2, chloroplastic-like (A)	ko00196: Photosynthesis - antenna proteins; ko01100: Metabolic pathways	chlorophyll a/b-binding protein [Mycobacteroides abscessus]	CB4B_ARATH RecName: Full=Chlorophyll a-b binding protein CP29.2, chloroplastic; AltName: Full=LHCB4.2; AltName: Full=LHCII protein 4.2; Flags: Precursor;	A0A1D5V1G5_WHEAT RecName: Full=Chlorophyll a-b binding protein, chloroplastic {ECO:0000256|RuleBase:RU363080};	--	GO:0009507,chloroplast; GO:0009941,chloroplast envelope; GO:0009534,chloroplast thylakoid; GO:0009535,chloroplast thylakoid membrane; GO:0005829,cytosol; GO:0016021,integral component of membrane; GO:0009522,photosystem I; GO:0009523,photosystem II; GO:0009579,thylakoid; GO:0016168,chlorophyll binding; GO:0046872,metal ion binding; GO:0003729,mRNA binding; GO:0009768,photosynthesis, light harvest…	Chlorophyll A-B binding protein	--	--	--		Cluster-40335.0	14.81
Cluster-37002.3	1562.71	1595.71	1577.23	110.5	109.98	111.91	-3.9419	0	0	down	1264	K08917 light-harvesting complex II chlorophyll a/b binding protein 6 | (RefSeq) chlorophyll a-b binding protein CP24 10B, chloroplastic-like (A)	ko00196: Photosynthesis - antenna proteins; ko01100: Metabolic pathways	chlorophyll a-b binding protein CP24 10B, chloroplastic-like [Triticum aestivum]	CB4B_SOLLC RecName: Full=Chlorophyll a-b binding protein CP24 10B, chloroplastic; Short=CAB-10B; Short=LHCP; Flags: Precursor;	A0A446MF85_TRITD RecName: Full=Chlorophyll a-b binding protein, chloroplastic {ECO:0000256|RuleBase:RU363080};	--	GO:0009535,chloroplast thylakoid membrane; GO:0016021,integral component of membrane; GO:0009523,photosystem II; GO:0016168,chlorophyll binding; GO:0009768,photosynthesis, light harvesting in photosystem I; GO:0009416,response to light stimulus; GO:0003674,molecular_function; GO:0005488,binding; GO:0046906,tetrapyrrole binding; GO:0097159,organic cyclic compound binding; GO:1901363,heterocyclic c…	Chlorophyll A-B binding protein	--	--	--		Cluster-48311.2	328.83	369.73	367.98	16.23	19.89	16.62	-4.48049	0	0	down	1159	K08915 light-harvesting complex II chlorophyll a/b binding protein 4 | (RefSeq) chlorophyll a-b binding protein CP29.2, chloroplastic-like (A)	ko00196: Photosynthesis - antenna proteins; ko01100: Metabolic pathways	chlorophyll a/b-binding protein [Mycobacteroides abscessus]	CB4B_ARATH RecName: Full=Chlorophyll a-b binding protein CP29.2, chloroplastic; AltName: Full=LHCB4.2; AltName: Full=LHCII protein 4.2; Flags: Precursor;	A0A1D5V1G5_WHEAT RecName: Full=Chlorophyll a-b binding protein, chloroplastic {ECO:0000256|RuleBase:RU363080};	--	GO:0009507,chloroplast; GO:0009941,chloroplast envelope; GO:0009534,chloroplast thylakoid; GO:0009535,chloroplast thylakoid membrane; GO:0005829,cytosol; GO:0016021,integral component of membrane; GO:0009522,photosystem I; GO:0009523,photosystem II; GO:0009579,thylakoid; GO:0016168,chlorophyll binding; GO:0046872,metal ion binding; GO:0003729,mRNA binding; GO:0009768,photosynthesis, light harvest…	Chlorophyll A-B binding protein	--	--	--		Cluster-55450.0	5.42
Cluster-37002.5	395.93	417.34	403.31	29.48	34.37	28.21	-3.83205	0	0	down	1085	K08917 light-harvesting complex II chlorophyll a/b binding protein 6 | (RefSeq) chlorophyll a-b binding protein CP24 10B, chloroplastic (A)	ko00196: Photosynthesis - antenna proteins; ko01100: Metabolic pathways	Chlorophyll a-b binding protein CP24 10A, chloroplastic [Triticum urartu]	CB4_SPIOL RecName: Full=Chlorophyll a-b binding protein CP24, chloroplastic; Flags: Precursor;	M7ZM86_TRIUA RecName: Full=Chlorophyll a-b binding protein, chloroplastic {ECO:0000256|RuleBase:RU363080};	--	GO:0009535,chloroplast thylakoid membrane; GO:0016021,integral component of membrane; GO:0009523,photosystem II; GO:0016168,chlorophyll binding; GO:0009765,photosynthesis, light harvesting; GO:0003674,molecular_function; GO:0005488,binding; GO:0046906,tetrapyrrole binding; GO:0097159,organic cyclic compound binding; GO:1901363,heterocyclic compound binding; GO:0006091,generation of precursor meta…	Chlorophyll A-B binding protein	--	--	--		Cluster-48396.0	18.79	22.13	19.1	255.77	254.41	261.75	3.55267	0	0	up	833	K13513 lysocardiolipin and lysophospholipid acyltransferase [EC:2.3.1.- 2.3.1.51] | (RefSeq) probable 1-acyl-sn-glycerol-3-phosphate acyltransferase 4 isoform X1 (A)	ko00561: Glycerolipid metabolism; ko00564: Glycerophospholipid metabolism; ko01100: Metabolic pathways; ko01110: Biosynthesis of secondary metabolites	RecName: Full=Pathogenesis-related protein 1C; Flags: Precursor [Hordeum vulgare]	PR1C_HORVU RecName: Full=Pathogenesis-related protein 1C; Flags: Precursor;	Q5MBN4_HORVU SubName: Full=Thaumatin-like protein TLP2 {ECO:0000313|EMBL:AAW21723.1};	--	GO:0006952,defense response; GO:0009607,response to biotic stimulus; GO:0006950,response to stress; GO:0008150,biological_process; GO:0050896,response to stimulus	Thaumatin family	--	--	--		Cluster-16.43	62.45
Cluster-37607.0	256.87	284.8	262.15	40.81	41.01	41.2	-2.87529	0	0	down	1922	K00434 L-ascorbate peroxidase [EC:1.11.1.11] | (RefSeq) thylakoid lumenal 29 kDa protein, chloroplastic (A)	ko00053: Ascorbate and aldarate metabolism; ko00480: Glutathione metabolism; ko01100: Metabolic pathways	thylakoid lumenal 29 kDa protein, chloroplastic [Aegilops tauschii subsp. strangulata]	TL29_SOLLC RecName: Full=Thylakoid lumenal 29 kDa protein, chloroplastic; Short=TL29; EC=1.-.-.-; AltName: Full=LeAPx09; AltName: Full=P29; Flags: Precursor;	A0A453CUF2_AEGTS RecName: Full=PEROXIDASE_4 domain-containing protein {ECO:0000259|Pfam:PF00141};	--	GO:0009507,chloroplast; GO:0009543,chloroplast thylakoid lumen; GO:0020037,heme binding; GO:0004601,peroxidase activity; GO:0034599,cellular response to oxidative stress; GO:0042744,hydrogen peroxide catabolic process; GO:0000302,response to reactive oxygen species; GO:0003674,molecular_function; GO:0005488,binding; GO:0046906,tetrapyrrole binding; GO:0097159,organic cyclic compound binding; GO:1…	Peroxidase	--	--	--		Cluster-4842.13	82.3	24.29	105.84	3942.74	3602.76	3901.03	5.94447	0	0	up	2379	K21351 sucrose:sucrose fructosyltransferase [EC:2.4.1.99] | (RefSeq) sucrose:sucrose 1-fructosyltransferase (A)	--	putative sucrose:fructan 6-fructosyltransferase [Bromus pictus]	SST_FESAR RecName: Full=Sucrose:sucrose 1-fructosyltransferase; EC=2.4.1.99; AltName: Full=Sucrose 1(F)-fructosyltransferase; AltName: Full=Sucrose:sucrose 1(F)-beta-D-fructosyltransferase; Flags: Precursor;	C1J9H7_BROPI SubName: Full=Putative sucrose:fructan 6-fructosyltransferase {ECO:0000313|EMBL:ACN93835.1};	Beta-fructofuranosidase (invertase)	GO:0005773,vacuole; GO:0004564,beta-fructofuranosidase activity; GO:0050306,sucrose 1F-fructosyltransferase activity; GO:0005975,carbohydrate metabolic process; GO:0003674,molecular_function; GO:0003824,catalytic activity; GO:0004553,hydrolase activity, hydrolyzing O-glycosyl compounds; GO:0016787,hydrolase activity; GO:0016798,hydrolase activity, acting on glycosyl bonds; GO:0016740,transferase …	Glycosyl hydrolases family 32 N-terminal domain	--	--	--		Cluster-76414.0	69.96
Cluster-37830.7	232.31	226.87	218.35	26.91	25.36	29.57	-3.1712	0	0	down	1904	K02492 glutamyl-tRNA reductase [EC:1.2.1.70] | (RefSeq) glutamyl-tRNA reductase 1, chloroplastic (A)	ko00860: Porphyrin metabolism; ko01100: Metabolic pathways; ko01110: Biosynthesis of secondary metabolites; ko01240: Biosynthesis of cofactors	glutamyl-tRNA reductase 1, chloroplastic [Aegilops tauschii subsp. strangulata]	HEM11_HORVU RecName: Full=Glutamyl-tRNA reductase 1, chloroplastic; Short=GluTR; EC=1.2.1.70; Flags: Precursor;	A0A452YJR0_AEGTS RecName: Full=Glutamyl-tRNA reductase {ECO:0000256|ARBA:ARBA00012970, ECO:0000256|RuleBase:RU000584}; EC=1.2.1.70 {ECO:0000256|ARBA:ARBA00012970, ECO:0000256|RuleBase:RU000584};	--	GO:0009507,chloroplast; GO:0008883,glutamyl-tRNA reductase activity; GO:0050661,NADP binding; GO:0015995,chlorophyll biosynthetic process; GO:0006782,protoporphyrinogen IX biosynthetic process; GO:0003674,molecular_function; GO:0003824,catalytic activity; GO:0016491,oxidoreductase activity; GO:0016620,oxidoreductase activity, acting on the aldehyde or oxo group of donors, NAD or NADP as acceptor;…	Shikimate / quinate 5-dehydrogenase	--	--	--		Cluster-4842.2	3.2	1.8	2.22	158.74	163.75	161.65	5.93641	0	0	up	1767	K21351 sucrose:sucrose fructosyltransferase [EC:2.4.1.99] | (RefSeq) sucrose:sucrose 1-fructosyltransferase (A)	--	putative sucrose:fructan 6-fructosyltransferase [Bromus pictus]	SST_FESAR RecName: Full=Sucrose:sucrose 1-fructosyltransferase; EC=2.4.1.99; AltName: Full=Sucrose 1(F)-fructosyltransferase; AltName: Full=Sucrose:sucrose 1(F)-beta-D-fructosyltransferase; Flags: Precursor;	C1J9H7_BROPI SubName: Full=Putative sucrose:fructan 6-fructosyltransferase {ECO:0000313|EMBL:ACN93835.1};	Beta-fructofuranosidase (invertase)	GO:0005773,vacuole; GO:0004564,beta-fructofuranosidase activity; GO:0050306,sucrose 1F-fructosyltransferase activity; GO:0005975,carbohydrate metabolic process; GO:0003674,molecular_function; GO:0003824,catalytic activity; GO:0004553,hydrolase activity, hydrolyzing O-glycosyl compounds; GO:0016787,hydrolase activity; GO:0016798,hydrolase activity, acting on glycosyl bonds; GO:0016740,transferase …	Glycosyl hydrolases family 32 N-terminal domain	--	--	--		Cluster-7777.8	3.49
Cluster-37830.8	211.52	206.45	210.73	23.95	21.95	26.26	-3.24496	0	0	down	1904	K02492 glutamyl-tRNA reductase [EC:1.2.1.70] | (RefSeq) glutamyl-tRNA reductase 1, chloroplastic (A)	ko00860: Porphyrin metabolism; ko01100: Metabolic pathways; ko01110: Biosynthesis of secondary metabolites; ko01240: Biosynthesis of cofactors	glutamyl-tRNA reductase 1, chloroplastic [Aegilops tauschii subsp. strangulata]	HEM11_HORVU RecName: Full=Glutamyl-tRNA reductase 1, chloroplastic; Short=GluTR; EC=1.2.1.70; Flags: Precursor;	A0A452YJR0_AEGTS RecName: Full=Glutamyl-tRNA reductase {ECO:0000256|ARBA:ARBA00012970, ECO:0000256|RuleBase:RU000584}; EC=1.2.1.70 {ECO:0000256|ARBA:ARBA00012970, ECO:0000256|RuleBase:RU000584};	--	GO:0009507,chloroplast; GO:0008883,glutamyl-tRNA reductase activity; GO:0050661,NADP binding; GO:0015995,chlorophyll biosynthetic process; GO:0006782,protoporphyrinogen IX biosynthetic process; GO:0003674,molecular_function; GO:0003824,catalytic activity; GO:0016491,oxidoreductase activity; GO:0016620,oxidoreductase activity, acting on the aldehyde or oxo group of donors, NAD or NADP as acceptor;…	Shikimate / quinate 5-dehydrogenase	--	--	--		Cluster-4842.3	1.52	2.04	2.27	192.62	184.59	183.66	6.46423	0	0	up	1767	K21351 sucrose:sucrose fructosyltransferase [EC:2.4.1.99] | (RefSeq) sucrose:sucrose 1-fructosyltransferase (A)	--	putative sucrose:fructan 6-fructosyltransferase [Bromus pictus]	SST_FESAR RecName: Full=Sucrose:sucrose 1-fructosyltransferase; EC=2.4.1.99; AltName: Full=Sucrose 1(F)-fructosyltransferase; AltName: Full=Sucrose:sucrose 1(F)-beta-D-fructosyltransferase; Flags: Precursor;	C1J9H7_BROPI SubName: Full=Putative sucrose:fructan 6-fructosyltransferase {ECO:0000313|EMBL:ACN93835.1};	Beta-fructofuranosidase (invertase)	GO:0005773,vacuole; GO:0004564,beta-fructofuranosidase activity; GO:0050306,sucrose 1F-fructosyltransferase activity; GO:0005975,carbohydrate metabolic process; GO:0003674,molecular_function; GO:0003824,catalytic activity; GO:0004553,hydrolase activity, hydrolyzing O-glycosyl compounds; GO:0016787,hydrolase activity; GO:0016798,hydrolase activity, acting on glycosyl bonds; GO:0016740,transferase …	Glycosyl hydrolases family 32 N-terminal domain	--	--	--		Cluster-55525.0	19.59
Cluster-38980.15	67.61	70.78	72.29	603.97	595.94	543.57	3.0685	0	0	up	1205	--	--	--	--	--	--	--	--	--	--	--		Cluster-48793.1	341.39	341.31	327.95	81.12	80.36	84.09	-2.12631	0	0	down	1731	K18534 MPBQ/MSBQ methyltransferase [EC:2.1.1.295] | (RefSeq) Tocopherol O-methyltransferase, chloroplastic (A)	ko00130: Ubiquinone and other terpenoid-quinone biosynthesis; ko01100: Metabolic pathways; ko01110: Biosynthesis of secondary metabolites; ko01240: Biosynthesis of cofactors	uncharacterized protein LOC119323291 [Triticum dicoccoides]	--	A0A446WK58_TRITD RecName: Full=Methyltransf_11 domain-containing protein {ECO:0000259|Pfam:PF08241};	SAM-dependent methyltransferases	GO:0008168,methyltransferase activity; GO:0003674,molecular_function; GO:0003824,catalytic activity; GO:0016740,transferase activity; GO:0016741,transferase activity, transferring one-carbon groups	Methyltransferase domain	--	--	--		Cluster-49579.2	72.84
Cluster-38980.5	31.55	33.77	33.4	279.92	286.65	279.78	3.04317	0	0	up	632	--	--	--	--	--	--	--	--	--	--	--		Cluster-49104.0	243.63	220.85	219.52	1103.46	821.36	928.42	2.01435	0	0	up	2132	K01623 fructose-bisphosphate aldolase, class I [EC:4.1.2.13] | (RefSeq) fructose-bisphosphate aldolase 1, cytoplasmic-like (A)	ko00010: Glycolysis / Gluconeogenesis; ko00030: Pentose phosphate pathway; ko00051: Fructose and mannose metabolism; ko00710: Carbon fixation in photosynthetic organisms; ko01100: Metabolic pathways; ko01110: Biosynthesis of secondary metabolites; ko01200: Carbon metabolism; ko01230: Biosynthesis of amino acids	unnamed protein product [Triticum turgidum subsp. durum]	ALFC1_ORYSJ RecName: Full=Fructose-bisphosphate aldolase 1, cytoplasmic {ECO:0000305}; EC=4.1.2.13 {ECO:0000250|UniProtKB:Q9SJQ9}; AltName: Full=Cytoplasmic aldolase {ECO:0000303|PubMed:2374721}; Short=cALD {ECO:0000303|PubMed:2374721}; AltName: Full=Gravity-specific protein GSC 233 {ECO:0000303|PubMed:1363521};	A0A446NXD6_TRITD RecName: Full=Fructose-bisphosphate aldolase {ECO:0000256|ARBA:ARBA00013068, ECO:0000256|RuleBase:RU003994}; EC=4.1.2.13 {ECO:0000256|ARBA:ARBA00013068, ECO:0000256|RuleBase:RU003994};	Fructose-biphosphate aldolase	GO:0005737,cytoplasm; GO:0005829,cytosol; GO:0004332,fructose-bisphosphate aldolase activity; GO:0030388,fructose 1,6-bisphosphate metabolic process; GO:0006094,gluconeogenesis; GO:0006096,glycolytic process; GO:0048364,root development; GO:0003674,molecular_function; GO:0003824,catalytic activity; GO:0016829,lyase activity; GO:0016830,carbon-carbon lyase activity; GO:0016832,aldehyde-lyase activ…	Fructose-bisphosphate aldolase class-I	--	--	--		Cluster-79484.9	0.54
Cluster-39361.2	107.39	106.85	109.07	4.75	3.79	5.06	-4.69199	0	0	down	1384	K00521 ferric-chelate reductase [EC:1.16.1.7] | (RefSeq) ferric reduction oxidase 7, chloroplastic-like (A)	--	unnamed protein product [Triticum turgidum subsp. durum]	FRO6_ARATH RecName: Full=Ferric reduction oxidase 6; Short=AtFRO6; EC=1.16.1.7; AltName: Full=Ferric-chelate reductase 6;	A0A446L585_TRITD RecName: Full=FAD-binding FR-type domain-containing protein {ECO:0000259|PROSITE:PS51384};	Ferric reductase, NADH/NADPH oxidase and related proteins	GO:0016021,integral component of membrane; GO:0005886,plasma membrane; GO:0009536,plastid; GO:0000293,ferric-chelate reductase activity; GO:0046872,metal ion binding; GO:0006811,ion transport; GO:0009416,response to light stimulus; GO:0003674,molecular_function; GO:0003824,catalytic activity; GO:0016491,oxidoreductase activity; GO:0016722,oxidoreductase activity, acting on metal ions; GO:0005488,…	FAD-binding domain	--	--	--		Cluster-49362.5	32.41	24.5	29.53	610.91	567.54	598.09	4.22359	0	0	up	1381	--	--	--	--	--	--	--	--	--	--	--		Cluster-15972.4	103.82
Cluster-39361.3	148.32	129.98	137.37	3.98	2.42	5.31	-5.69276	0	0	down	1421	K00521 ferric-chelate reductase [EC:1.16.1.7] | (RefSeq) ferric reduction oxidase 7, chloroplastic-like (A)	--	unnamed protein product [Triticum turgidum subsp. durum]	FRO7_ARATH RecName: Full=Ferric reduction oxidase 7, chloroplastic; Short=AtFRO7; EC=1.16.1.7; AltName: Full=Ferric-chelate reductase 7; Flags: Precursor;	A0A446MED1_TRITD RecName: Full=FAD-binding FR-type domain-containing protein {ECO:0000259|PROSITE:PS51384};	Ferric reductase, NADH/NADPH oxidase and related proteins	GO:0009507,chloroplast; GO:0031969,chloroplast membrane; GO:0016021,integral component of membrane; GO:0005886,plasma membrane; GO:0009536,plastid; GO:0140618,ferric-chelate reductase (NADH) activity; GO:0000293,ferric-chelate reductase activity; GO:0046872,metal ion binding; GO:0006811,ion transport; GO:0009767,photosynthetic electron transport chain; GO:0003674,molecular_function; GO:0003824,ca…	FAD-binding domain	--	--	--		Cluster-4953.1	5.48	6.23	5.09	123.49	124.18	123.23	4.27387	0	0	up	1934	K05278 flavonol synthase [EC:1.14.20.6] | (RefSeq) flavonol synthase/flavanone 3-hydroxylase (A)	ko00941: Flavonoid biosynthesis; ko01100: Metabolic pathways; ko01110: Biosynthesis of secondary metabolites	unnamed protein product [Triticum turgidum subsp. durum]	JOX2_ARATH RecName: Full=Jasmonate-induced oxygenase 2 {ECO:0000303|PubMed:28559313}; EC=1.14.11.- {ECO:0000269|PubMed:28559313, ECO:0000269|PubMed:28760569, ECO:0000269|PubMed:33516967}; AltName: Full=2-oxoglutarate-dependent dioxygenase JOX2 {ECO:0000305}; AltName: Full=Jasmonic acid oxidase 2 {ECO:0000303|PubMed:28760569};	A0A446Q4B8_TRITD RecName: Full=Fe2OG dioxygenase domain-containing protein {ECO:0000259|PROSITE:PS51471};	Iron/ascorbate family oxidoreductases	GO:0005829,cytosol; GO:0051213,dioxygenase activity; GO:0005506,iron ion binding; GO:0120091,jasmonic acid hydrolase; GO:0097237,cellular response to toxic substance; GO:0006952,defense response; GO:1900366,negative regulation of defense response to insect; GO:1900150,regulation of defense response to fungus; GO:2000022,regulation of jasmonic acid mediated signaling pathway; GO:0003674,molecular_…	non-haem dioxygenase in morphine synthesis N-terminal	--	--	--		Cluster-24840.18	16.92
Cluster-40752.1	1115.68	1155.84	1109.64	187.9	190.4	193.58	-2.68717	0	0	down	1859	K05298 glyceraldehyde-3-phosphate dehydrogenase (NADP+) (phosphorylating) [EC:1.2.1.13] | (RefSeq) glyceraldehyde-3-phosphate dehydrogenase A, chloroplastic (A)	ko00710: Carbon fixation in photosynthetic organisms; ko01100: Metabolic pathways; ko01200: Carbon metabolism	glyceraldehyde-3-phosphate dehydrogenase A, chloroplastic [Aegilops tauschii subsp. strangulata]	G3PA_MAIZE RecName: Full=Glyceraldehyde-3-phosphate dehydrogenase A, chloroplastic; EC=1.2.1.13; AltName: Full=NADP-dependent glyceraldehydephosphate dehydrogenase subunit A; Flags: Precursor;	A0A1D5TTT2_WHEAT RecName: Full=Glyceraldehyde-3-phosphate dehydrogenase {ECO:0000256|RuleBase:RU361160}; EC=1.2.1.- {ECO:0000256|RuleBase:RU361160};	Glyceraldehyde 3-phosphate dehydrogenase	GO:0009507,chloroplast; GO:0004365,glyceraldehyde-3-phosphate dehydrogenase (NAD+) (phosphorylating) activity; GO:0047100,glyceraldehyde-3-phosphate dehydrogenase (NADP+) (phosphorylating) activity; GO:0051287,NAD binding; GO:0050661,NADP binding; GO:0006006,glucose metabolic process; GO:0019253,reductive pentose-phosphate cycle; GO:0009416,response to light stimulus; GO:0003674,molecular_functio…	Glyceraldehyde 3-phosphate dehydrogenase, C-terminal domain	--	--	--		Cluster-49579.4	144.62	155.43	142.86	973.27	866.18	936.18	2.51144	0	0	up	1122	--	--	--	--	--	--	--	--	--	--	--		Cluster-74240.1	4.4
Cluster-40752.3	2217.09	2193.86	2149.84	267.74	265.58	272.13	-3.1474	0	0	down	1830	K05298 glyceraldehyde-3-phosphate dehydrogenase (NADP+) (phosphorylating) [EC:1.2.1.13] | (RefSeq) glyceraldehyde-3-phosphate dehydrogenase A, chloroplastic (A)	ko00710: Carbon fixation in photosynthetic organisms; ko01100: Metabolic pathways; ko01200: Carbon metabolism	glyceraldehyde-3-phosphate dehydrogenase A, chloroplastic [Aegilops tauschii subsp. strangulata]	G3PA_MAIZE RecName: Full=Glyceraldehyde-3-phosphate dehydrogenase A, chloroplastic; EC=1.2.1.13; AltName: Full=NADP-dependent glyceraldehydephosphate dehydrogenase subunit A; Flags: Precursor;	A0A1D5TTT2_WHEAT RecName: Full=Glyceraldehyde-3-phosphate dehydrogenase {ECO:0000256|RuleBase:RU361160}; EC=1.2.1.- {ECO:0000256|RuleBase:RU361160};	Glyceraldehyde 3-phosphate dehydrogenase	GO:0009507,chloroplast; GO:0004365,glyceraldehyde-3-phosphate dehydrogenase (NAD+) (phosphorylating) activity; GO:0047100,glyceraldehyde-3-phosphate dehydrogenase (NADP+) (phosphorylating) activity; GO:0051287,NAD binding; GO:0050661,NADP binding; GO:0006006,glucose metabolic process; GO:0019253,reductive pentose-phosphate cycle; GO:0009416,response to light stimulus; GO:0003674,molecular_functio…	Glyceraldehyde 3-phosphate dehydrogenase, C-terminal domain	--	--	--		Cluster-50032.2	36.44	37.6	37.4	255.61	242.55	260.94	2.6362	0	0	up	820	--	--	--	--	--	--	--	--	--	--	--		Cluster-987.9	124.83
Cluster-40752.4	2427.02	2477.04	2384.34	566.71	566.88	576.83	-2.21079	0	0	down	1674	K05298 glyceraldehyde-3-phosphate dehydrogenase (NADP+) (phosphorylating) [EC:1.2.1.13] | (RefSeq) glyceraldehyde-3-phosphate dehydrogenase B, chloroplastic-like (A)	ko00710: Carbon fixation in photosynthetic organisms; ko01100: Metabolic pathways; ko01200: Carbon metabolism	glyceraldehyde-3-phosphate dehydrogenase B, chloroplastic-like [Triticum dicoccoides]	G3PB_PEA RecName: Full=Glyceraldehyde-3-phosphate dehydrogenase B, chloroplastic; EC=1.2.1.13; AltName: Full=NADP-dependent glyceraldehydephosphate dehydrogenase subunit B; Flags: Precursor;	M7ZNG9_TRIUA RecName: Full=Glyceraldehyde-3-phosphate dehydrogenase {ECO:0000256|RuleBase:RU361160}; EC=1.2.1.- {ECO:0000256|RuleBase:RU361160};	Glyceraldehyde 3-phosphate dehydrogenase	GO:0009507,chloroplast; GO:0047100,glyceraldehyde-3-phosphate dehydrogenase (NADP+) (phosphorylating) activity; GO:0051287,NAD binding; GO:0050661,NADP binding; GO:0006006,glucose metabolic process; GO:0019253,reductive pentose-phosphate cycle; GO:0003674,molecular_function; GO:0003824,catalytic activity; GO:0016491,oxidoreductase activity; GO:0016620,oxidoreductase activity, acting on the aldehy…	Glyceraldehyde 3-phosphate dehydrogenase, C-terminal domain	--	--	--		Cluster-50545.0	3.61	2.9	2.97	45.81	47.98	50.19	3.78678	0	0	up	2254	K01535 H+-transporting ATPase [EC:7.1.2.1] | (RefSeq) plasma membrane ATPase 1 (A)	ko00190: Oxidative phosphorylation; ko01100: Metabolic pathways	plasma membrane ATPase 1 [Brachypodium distachyon]	PMA1_NICPL RecName: Full=Plasma membrane ATPase 1; EC=7.1.2.1; AltName: Full=Proton pump 1;	I1GPG2_BRADI RecName: Full=Plasma membrane ATPase {ECO:0000256|RuleBase:RU362083}; EC=7.1.2.1 {ECO:0000256|RuleBase:RU362083};	Plasma membrane H+-transporting ATPase	GO:0016021,integral component of membrane; GO:0005886,plasma membrane; GO:0005524,ATP binding; GO:0016887,ATP hydrolysis activity; GO:0046872,metal ion binding; GO:0008553,P-type proton-exporting transporter activity; GO:0120029,proton export across plasma membrane; GO:0000166,nucleotide binding; GO:0003674,molecular_function; GO:0005488,binding; GO:0017076,purine nucleotide binding; GO:0030554,a…	E1-E2 ATPase	--	--	--		Cluster-49397.0	37.8
Cluster-41761.0	16.78	15.64	15.36	141.29	136.35	141.26	3.03117	0	0	up	993	--	--	--	--	--	--	--	--	--	--	--		Cluster-51755.3	231.24	229.09	242.98	53.38	51.47	49.55	-2.32685	0	0	down	1231	K24140 glutaredoxin-dependent peroxiredoxin [EC:1.11.1.25] | (RefSeq) peroxiredoxin-2B (A)	--	peroxiredoxin-2E-2, chloroplastic [Aegilops tauschii subsp. strangulata]	PR2E2_ORYSJ RecName: Full=Peroxiredoxin-2E-2, chloroplastic; EC=1.11.1.25 {ECO:0000250|UniProtKB:A9PCL4}; AltName: Full=Glutaredoxin-dependent peroxiredoxin {ECO:0000305}; AltName: Full=Peroxiredoxin IIE-2; AltName: Full=Thioredoxin peroxidase 2E-2; Flags: Precursor;	A0A453NNB1_AEGTS RecName: Full=Glutaredoxin-dependent peroxiredoxin {ECO:0000256|ARBA:ARBA00013016, ECO:0000256|RuleBase:RU366011}; EC=1.11.1.25 {ECO:0000256|ARBA:ARBA00013016, ECO:0000256|RuleBase:RU366011};	Alkyl hydroperoxide reductase/peroxiredoxin	GO:0009570,chloroplast stroma; GO:0005737,cytoplasm; GO:0008379,thioredoxin peroxidase activity; GO:0045454,cell redox homeostasis; GO:0034599,cellular response to oxidative stress; GO:0042744,hydrogen peroxide catabolic process; GO:0003674,molecular_function; GO:0003824,catalytic activity; GO:0004601,peroxidase activity; GO:0016209,antioxidant activity; GO:0016491,oxidoreductase activity; GO:001…	Redoxin	--	--	--		Cluster-67100.0	23.11
Cluster-43501.14	10.29	8.14	10.05	130.62	153.68	159.4	3.55983	0	0	up	1698	K18857 alcohol dehydrogenase class-P [EC:1.1.1.1] | (RefSeq) alcohol dehydrogenase 1-like (A)	ko00010: Glycolysis / Gluconeogenesis; ko00071: Fatty acid degradation; ko00350: Tyrosine metabolism; ko00592: alpha-Linolenic acid metabolism; ko00620: Pyruvate metabolism; ko01100: Metabolic pathways; ko01110: Biosynthesis of secondary metabolites	unnamed protein product [Triticum turgidum subsp. durum]	ADH1_HORVU RecName: Full=Alcohol dehydrogenase 1; EC=1.1.1.1 {ECO:0000250|UniProtKB:P06525};	A0A446R2W7_TRITD SubName: Full=Uncharacterized protein {ECO:0000313|EMBL:VAH93243.1};	Alcohol dehydrogenase, class III	GO:0005737,cytoplasm; GO:0004022,alcohol dehydrogenase (NAD+) activity; GO:0008270,zinc ion binding; GO:0003674,molecular_function; GO:0003824,catalytic activity; GO:0016491,oxidoreductase activity; GO:0016614,oxidoreductase activity, acting on CH-OH group of donors; GO:0016616,oxidoreductase activity, acting on the CH-OH group of donors, NAD or NADP as acceptor; GO:0018455,alcohol dehydrogenase …	Zinc-binding dehydrogenase	--	--	--		Cluster-51854.3	754.1	743.24	753.29	166.14	165.71	152.32	-2.35831	0	0	down	2128	K01623 fructose-bisphosphate aldolase, class I [EC:4.1.2.13] | (RefSeq) fructose-bisphosphate aldolase, chloroplastic-like (A)	ko00010: Glycolysis / Gluconeogenesis; ko00030: Pentose phosphate pathway; ko00051: Fructose and mannose metabolism; ko00710: Carbon fixation in photosynthetic organisms; ko01100: Metabolic pathways; ko01110: Biosynthesis of secondary metabolites; ko01200: Carbon metabolism; ko01230: Biosynthesis of amino acids	fructose-bisphosphate aldolase, chloroplastic [Aegilops tauschii subsp. strangulata]	ALFP_ORYSJ RecName: Full=Fructose-bisphosphate aldolase, chloroplastic {ECO:0000305}; EC=4.1.2.13 {ECO:0000305}; AltName: Full=Chloroplastic aldolase {ECO:0000303|PubMed:8163192}; Short=AldP {ECO:0000303|PubMed:8163192}; Flags: Precursor;	W5G4A2_WHEAT RecName: Full=Fructose-bisphosphate aldolase {ECO:0000256|ARBA:ARBA00013068, ECO:0000256|RuleBase:RU003994}; EC=4.1.2.13 {ECO:0000256|ARBA:ARBA00013068, ECO:0000256|RuleBase:RU003994};	Fructose-biphosphate aldolase	GO:0005737,cytoplasm; GO:0005829,cytosol; GO:0010287,plastoglobule; GO:0004332,fructose-bisphosphate aldolase activity; GO:0030388,fructose 1,6-bisphosphate metabolic process; GO:0006094,gluconeogenesis; GO:0006096,glycolytic process; GO:0003674,molecular_function; GO:0003824,catalytic activity; GO:0016829,lyase activity; GO:0016830,carbon-carbon lyase activity; GO:0016832,aldehyde-lyase activity…	Fructose-bisphosphate aldolase class-I	--	--	--		Cluster-41509.3	14.81
Cluster-43516.1	16.57	36.29	18.94	427.74	397.64	423.82	3.97825	0	0	up	2596	K14638 solute carrier family 15 (peptide/histidine transporter), member 3/4 | (RefSeq) protein NRT1/ PTR FAMILY 2.13-like (A)	--	protein NRT1/ PTR FAMILY 2.11-like [Triticum urartu]	PTR53_ARATH RecName: Full=Protein NRT1/ PTR FAMILY 2.11; Short=AtNPF2.11; AltName: Full=Nitrate transporter 1.10; AltName: Full=Protein GLUCOSINOLATE TRANSPORTER-2;	A0A446SLM9_TRITD SubName: Full=Uncharacterized protein {ECO:0000313|EMBL:VAI12053.1};	H+/oligopeptide symporter	GO:0016021,integral component of membrane; GO:0005886,plasma membrane; GO:0009506,plasmodesma; GO:0090448,glucosinolate:proton symporter activity; GO:1901349,glucosinolate transport; GO:0090449,phloem glucosinolate loading; GO:0003674,molecular_function; GO:0005215,transporter activity; GO:0008324,cation transmembrane transporter activity; GO:0008509,anion transmembrane transporter activity; GO:0…	Entericidin EcnA/B family	--	--	--		Cluster-52100.6	176.44	180.08	175.27	1144.33	1269.16	1226.07	2.37152	0	0	up	2694	K00549 5-methyltetrahydropteroyltriglutamate--homocysteine methyltransferase [EC:2.1.1.14] | (RefSeq) 5-methyltetrahydropteroyltriglutamate-- homocysteine methyltransferase 1-like (A)	ko00270: Cysteine and methionine metabolism; ko00450: Selenocompound metabolism; ko01100: Metabolic pathways; ko01110: Biosynthesis of secondary metabolites; ko01230: Biosynthesis of amino acids	hypothetical protein ZWY2020_030188 [Hordeum vulgare]	METE1_ORYSJ RecName: Full=5-methyltetrahydropteroyltriglutamate--homocysteine methyltransferase 1; EC=2.1.1.14; AltName: Full=Cobalamin-independent methionine synthase 1;	A0A453JJJ5_AEGTS RecName: Full=5-methyltetrahydropteroyltriglutamate--homocysteine S-methyltransferase {ECO:0000256|ARBA:ARBA00012034}; EC=2.1.1.14 {ECO:0000256|ARBA:ARBA00012034};	Methionine synthase II (cobalamin-independent)	GO:0005829,cytosol; GO:0003871,5-methyltetrahydropteroyltriglutamate-homocysteine S-methyltransferase activity; GO:0008270,zinc ion binding; GO:0009086,methionine biosynthetic process; GO:0032259,methylation; GO:0003674,molecular_function; GO:0003824,catalytic activity; GO:0008168,methyltransferase activity; GO:0008172,S-methyltransferase activity; GO:0016740,transferase activity; GO:0016741,tran…	Cobalamin-independent synthase, Catalytic domain	--	--	--		Cluster-47398.0	95.02
Cluster-43842.8	1465.92	1479.39	1453.69	273.42	279.5	289.77	-2.50048	0	0	down	1491	K02641 ferredoxin--NADP+ reductase [EC:1.18.1.2] | (RefSeq) ferredoxin--NADP reductase, leaf isozyme, chloroplastic-like (A)	ko00195: Photosynthesis; ko01100: Metabolic pathways	Ferredoxin--NADP reductase, leaf isozyme, chloroplastic [Hordeum vulgare]	FENR1_ORYSI RecName: Full=Ferredoxin--NADP reductase, leaf isozyme 1, chloroplastic; Short=FNR; EC=1.18.1.2 {ECO:0000250|UniProtKB:Q9FKW6}; AltName: Full=Leaf FNR 1 {ECO:0000305}; Short=FNR-1 {ECO:0000305}; Short=Os-LFNR1 {ECO:0000305}; Flags: Precursor;	F2DT74_HORVV RecName: Full=Ferredoxin--NADP reductase, chloroplastic {ECO:0000256|PIRNR:PIRNR000361}; Short=FNR {ECO:0000256|PIRNR:PIRNR000361}; EC=1.18.1.2 {ECO:0000256|PIRNR:PIRNR000361};	NADP/FAD dependent oxidoreductase	GO:0009570,chloroplast stroma; GO:0098807,chloroplast thylakoid membrane protein complex; GO:0004324,ferredoxin-NADP+ reductase activity; GO:0015979,photosynthesis; GO:0003674,molecular_function; GO:0003824,catalytic activity; GO:0008937,ferredoxin-NAD(P) reductase activity; GO:0016491,oxidoreductase activity; GO:0016730,oxidoreductase activity, acting on iron-sulfur proteins as donors; GO:001673…	Oxidoreductase NAD-binding domain	--	--	--		Cluster-52391.6	7.43	6.82	6.85	111.85	123.14	124.99	3.95442	0	0	up	1198	K07025 putative hydrolase of the HAD superfamily | (RefSeq) uncharacterized protein LOC114292903 (A)	--	LOB domain-containing protein 40-like [Hordeum vulgare subsp. vulgare]	LBD41_ARATH RecName: Full=LOB domain-containing protein 41; AltName: Full=ASYMMETRIC LEAVES 2-like protein 38; Short=AS2-like protein 38;	F2DDE6_HORVV SubName: Full=Predicted protein {ECO:0000313|EMBL:BAJ93117.1};	--	GO:0071456,cellular response to hypoxia; GO:0010468,regulation of gene expression; GO:0006355,regulation of DNA-templated transcription; GO:0001666,response to hypoxia; GO:0006950,response to stress; GO:0008150,biological_process; GO:0009628,response to abiotic stimulus; GO:0009987,cellular process; GO:0033554,cellular response to stress; GO:0036293,response to decreased oxygen levels; GO:0036294…	Lateral organ boundaries (LOB) domain	LOB	TF	LOB		Cluster-45553.6	1.63
Cluster-43972.0	1.27	0.81	0.81	233.61	227.63	221.08	7.76041	0	0	up	1455	--	--	--	--	--	--	--	--	--	--	--		Cluster-52812.0	1492.88	1498.21	1534.22	158.14	154.82	146.41	-3.43561	0	0	down	904	K08905 photosystem I subunit V | (RefSeq) photosystem I reaction center subunit V, chloroplastic (A)	ko00195: Photosynthesis; ko01100: Metabolic pathways	photosystem I reaction center subunit V, chloroplastic [Aegilops tauschii subsp. strangulata]	PSAG_HORVU RecName: Full=Photosystem I reaction center subunit V, chloroplastic; AltName: Full=PSI-G; AltName: Full=Photosystem I 9 kDa protein; Flags: Precursor;	A0A453L315_AEGTS RecName: Full=Photosystem I reaction center subunit V, chloroplastic {ECO:0000256|ARBA:ARBA00013810}; AltName: Full=PSI-G {ECO:0000256|ARBA:ARBA00033434};	--	GO:0009535,chloroplast thylakoid membrane; GO:0016021,integral component of membrane; GO:0009522,photosystem I; GO:0015979,photosynthesis; GO:0008150,biological_process; GO:0008152,metabolic process; GO:0009987,cellular process; GO:0044237,cellular metabolic process; GO:0005575,cellular_component; GO:0005622,intracellular anatomical structure; GO:0005737,cytoplasm; GO:0009507,chloroplast; GO:0009…	Photosystem I psaG / psaK	--	--	--		Cluster-49720.8	53.58
Cluster-44863.0	320.43	493.64	355.92	7.36	6.07	6.99	-5.64853	0	0	down	1442	K22588 acetylserotonin O-methyltransferase, plant [EC:2.1.1.4] | (RefSeq) acetylserotonin O-methyltransferase 1-like (A)	ko00380: Tryptophan metabolism; ko01100: Metabolic pathways; ko01110: Biosynthesis of secondary metabolites	O-methyltransferase ZRP4 [Aegilops tauschii subsp. strangulata]	ZRP4_MAIZE RecName: Full=O-methyltransferase ZRP4; Short=OMT; EC=2.1.1.-;	A0A452ZJV0_AEGTS SubName: Full=Uncharacterized protein {ECO:0000313|EnsemblPlants:AET1Gv20807000.1};	Hydroxyindole-O-methyltransferase and related SAM-dependent methyltransferases	GO:0008171,O-methyltransferase activity; GO:0046983,protein dimerization activity; GO:0008757,S-adenosylmethionine-dependent methyltransferase activity; GO:0019438,aromatic compound biosynthetic process; GO:0032259,methylation; GO:0003674,molecular_function; GO:0003824,catalytic activity; GO:0008168,methyltransferase activity; GO:0016740,transferase activity; GO:0016741,transferase activity, tran…	O-methyltransferase domain	--	--	--		Cluster-52812.1	857.03	815.83	880.51	133.05	120.62	117.87	-2.91535	0	0	down	895	K08905 photosystem I subunit V | (RefSeq) photosystem I reaction center subunit V, chloroplastic (A)	ko00195: Photosynthesis; ko01100: Metabolic pathways	photosystem I reaction center subunit V, chloroplastic [Aegilops tauschii subsp. strangulata]	PSAG_HORVU RecName: Full=Photosystem I reaction center subunit V, chloroplastic; AltName: Full=PSI-G; AltName: Full=Photosystem I 9 kDa protein; Flags: Precursor;	A0A453L315_AEGTS RecName: Full=Photosystem I reaction center subunit V, chloroplastic {ECO:0000256|ARBA:ARBA00013810}; AltName: Full=PSI-G {ECO:0000256|ARBA:ARBA00033434};	--	GO:0009535,chloroplast thylakoid membrane; GO:0016021,integral component of membrane; GO:0009522,photosystem I; GO:0015979,photosynthesis; GO:0008150,biological_process; GO:0008152,metabolic process; GO:0009987,cellular process; GO:0044237,cellular metabolic process; GO:0005575,cellular_component; GO:0005622,intracellular anatomical structure; GO:0005737,cytoplasm; GO:0009507,chloroplast; GO:0009…	Photosystem I psaG / psaK	--	--	--		Cluster-19491.124	87.9
Cluster-45093.4	1017.14	1125.18	1049.01	70.08	69.98	78.64	-3.96283	0	0	down	903	--	--	photosystem II 5 kDa protein, chloroplastic [Aegilops tauschii subsp. strangulata]	PST2_GOSHI RecName: Full=Photosystem II 5 kDa protein, chloroplastic; Short=PSII-T; AltName: Full=Light-regulated unknown 11 kDa protein; Flags: Precursor;	A0A1D5UFV4_WHEAT SubName: Full=Uncharacterized protein {ECO:0000313|EnsemblPlants:TraesCS6B02G115900.1.cds1};	--	GO:0009535,chloroplast thylakoid membrane; GO:0009523,photosystem II; GO:0015979,photosynthesis; GO:0008150,biological_process; GO:0008152,metabolic process; GO:0009987,cellular process; GO:0044237,cellular metabolic process; GO:0005575,cellular_component; GO:0005622,intracellular anatomical structure; GO:0005737,cytoplasm; GO:0009507,chloroplast; GO:0009526,plastid envelope; GO:0009534,chloropla…	--	--	--	--		Cluster-54641.0	2.69	2.88	1.8	85.38	84.98	84.67	4.98393	0	0	up	2336	K00827 alanine-glyoxylate transaminase / (R)-3-amino-2-methylpropionate-pyruvate transaminase [EC:2.6.1.44 2.6.1.40] | (RefSeq) alanine--glyoxylate aminotransferase 2 homolog 3, mitochondrial-like (A)	ko00250: Alanine, aspartate and glutamate metabolism; ko00260: Glycine, serine and threonine metabolism; ko00270: Cysteine and methionine metabolism; ko00280: Valine, leucine and isoleucine degradation; ko01100: Metabolic pathways; ko01110: Biosynthesis of secondary metabolites	hypothetical protein ZWY2020_043888 [Hordeum vulgare]	AGT23_ARATH RecName: Full=Alanine--glyoxylate aminotransferase 2 homolog 3, mitochondrial; EC=2.6.1.44; AltName: Full=Beta-alanine-pyruvate aminotransferase 3; Flags: Precursor;	F2D2K3_HORVV SubName: Full=Predicted protein {ECO:0000313|EMBL:BAJ89324.1};	Alanine-glyoxylate aminotransferase AGT2	GO:0005739,mitochondrion; GO:0008453,alanine-glyoxylate transaminase activity; GO:0030170,pyridoxal phosphate binding; GO:0043562,cellular response to nitrogen levels; GO:0009853,photorespiration; GO:0003674,molecular_function; GO:0003824,catalytic activity; GO:0008483,transaminase activity; GO:0016740,transferase activity; GO:0016769,transferase activity, transferring nitrogenous groups; GO:0005…	Aminotransferase class-III	--	--	--		Cluster-19491.70	12.23
Cluster-45093.5	1439.08	1558.94	1385.93	113.65	106.85	126.28	-3.75622	0	0	down	919	--	--	photosystem II 5 kDa protein, chloroplastic [Aegilops tauschii subsp. strangulata]	PST2_GOSHI RecName: Full=Photosystem II 5 kDa protein, chloroplastic; Short=PSII-T; AltName: Full=Light-regulated unknown 11 kDa protein; Flags: Precursor;	A0A1D5UFV4_WHEAT SubName: Full=Uncharacterized protein {ECO:0000313|EnsemblPlants:TraesCS6B02G115900.1.cds1};	--	GO:0009535,chloroplast thylakoid membrane; GO:0009523,photosystem II; GO:0015979,photosynthesis; GO:0008150,biological_process; GO:0008152,metabolic process; GO:0009987,cellular process; GO:0044237,cellular metabolic process; GO:0005575,cellular_component; GO:0005622,intracellular anatomical structure; GO:0005737,cytoplasm; GO:0009507,chloroplast; GO:0009526,plastid envelope; GO:0009534,chloropla…	--	--	--	--		Cluster-54641.1	3.16	3.05	3.98	50.84	53.27	54.49	4.31574	0	0	up	2569	K00827 alanine-glyoxylate transaminase / (R)-3-amino-2-methylpropionate-pyruvate transaminase [EC:2.6.1.44 2.6.1.40] | (RefSeq) alanine--glyoxylate aminotransferase 2 homolog 3, mitochondrial-like (A)	ko00250: Alanine, aspartate and glutamate metabolism; ko00260: Glycine, serine and threonine metabolism; ko00270: Cysteine and methionine metabolism; ko00280: Valine, leucine and isoleucine degradation; ko01100: Metabolic pathways; ko01110: Biosynthesis of secondary metabolites	alanine--glyoxylate aminotransferase 2 homolog 3, mitochondrial-like [Hordeum vulgare subsp. vulgare]	AGT23_ARATH RecName: Full=Alanine--glyoxylate aminotransferase 2 homolog 3, mitochondrial; EC=2.6.1.44; AltName: Full=Beta-alanine-pyruvate aminotransferase 3; Flags: Precursor;	F2D2K3_HORVV SubName: Full=Predicted protein {ECO:0000313|EMBL:BAJ89324.1};	Alanine-glyoxylate aminotransferase AGT2	GO:0005739,mitochondrion; GO:0008453,alanine-glyoxylate transaminase activity; GO:0030170,pyridoxal phosphate binding; GO:0043562,cellular response to nitrogen levels; GO:0009853,photorespiration; GO:0003674,molecular_function; GO:0003824,catalytic activity; GO:0008483,transaminase activity; GO:0016740,transferase activity; GO:0016769,transferase activity, transferring nitrogenous groups; GO:0005…	Aminotransferase class-III	--	--	--		Cluster-47337.1	27.8
Cluster-45349.0	34.71	33.33	37.5	365.33	366.57	346.94	3.25604	0	0	up	968	--	--	--	--	--	--	--	--	--	--	--		Cluster-54689.9	33.08	33.94	32.73	3.54	3.45	3.01	-3.4668	0	0	down	3985	K13356 alcohol-forming fatty acyl-CoA reductase [EC:1.2.1.84] | (RefSeq) fatty acyl-CoA reductase 1-like (A)	ko00073: Cutin, suberine and wax biosynthesis; ko04146: Peroxisome	unnamed protein product [Triticum turgidum subsp. durum]	FAR_SIMCH RecName: Full=Alcohol-forming fatty acyl-CoA reductase; EC=1.2.1.84;	A0A446RPD1_TRITD RecName: Full=Fatty acyl-CoA reductase {ECO:0000256|RuleBase:RU363097}; EC=1.2.1.84 {ECO:0000256|RuleBase:RU363097};	Acyl-CoA reductase	GO:0102965,alcohol-forming fatty acyl-CoA reductase activity; GO:0080019,fatty-acyl-CoA reductase (alcohol-forming) activity; GO:0006629,lipid metabolic process; GO:0003674,molecular_function; GO:0003824,catalytic activity; GO:0016491,oxidoreductase activity; GO:0016620,oxidoreductase activity, acting on the aldehyde or oxo group of donors, NAD or NADP as acceptor; GO:0016903,oxidoreductase activ…	Male sterility protein	--	--	--		Cluster-70855.6	1.66
Cluster-45466.10	94.81	80.35	79.01	7.97	7.7	8.36	-3.5273	0	0	down	1918	K00276 primary-amine oxidase [EC:1.4.3.21] | (RefSeq) primary amine oxidase-like (A)	ko00260: Glycine, serine and threonine metabolism; ko00350: Tyrosine metabolism; ko00360: Phenylalanine metabolism; ko00410: beta-Alanine metabolism; ko00950: Isoquinoline alkaloid biosynthesis; ko00960: Tropane, piperidine and pyridine alkaloid biosynthesis; ko01100: Metabolic pathways; ko01110: Biosynthesis of secondary metabolites	primary amine oxidase [Aegilops tauschii subsp. strangulata]	CAOG1_ARATH RecName: Full=Amine oxidase [copper-containing] gamma 1 {ECO:0000303|PubMed:31862580}; Short=AtCuAO1 {ECO:0000303|PubMed:21471330, ECO:0000303|PubMed:23915037}; Short=AtCuAOgamma1 {ECO:0000303|PubMed:31862580}; Short=Copper amine oxidase 1 {ECO:0000303|PubMed:21471330}; EC=1.4.3.21 {ECO:0000269|PubMed:23915037}; AltName: Full=Primary amine oxidase 1 {ECO:0000305}; Flags: Precursor;	A0A453AI98_AEGTS RecName: Full=Amine oxidase {ECO:0000256|RuleBase:RU000672}; EC=1.4.3.- {ECO:0000256|RuleBase:RU000672};	Copper amine oxidase	GO:0005615,extracellular space; GO:0052595,aliphatic amine oxidase activity; GO:0052594,aminoacetone:oxygen oxidoreductase(deaminating) activity; GO:0005507,copper ion binding; GO:0052596,phenethylamine:oxygen oxidoreductase (deaminating) activity; GO:0008131,primary amine oxidase activity; GO:0048038,quinone binding; GO:0052593,tryptamine:oxygen oxidoreductase (deaminating) activity; GO:0009738,…	Copper amine oxidase, enzyme domain	--	--	--		Cluster-54784.1	80.22	144.88	53.44	7.64	7.19	7.81	-2.91826	0	0	down	3267	K10999 cellulose synthase A [EC:2.4.1.12] | (RefSeq) cellulose synthase A catalytic subunit 9 [UDP-forming] (A)	--	hypothetical protein ZWY2020_006233 [Hordeum vulgare]	CESA9_ORYSI RecName: Full=Cellulose synthase A catalytic subunit 9 [UDP-forming]; EC=2.4.1.12; AltName: Full=OsCesA9;	A0A446UAP7_TRITD RecName: Full=Cellulose synthase {ECO:0000256|RuleBase:RU361116}; EC=2.4.1.12 {ECO:0000256|RuleBase:RU361116};	--	GO:0016021,integral component of membrane; GO:0005886,plasma membrane; GO:0016760,cellulose synthase (UDP-forming) activity; GO:0046872,metal ion binding; GO:0071555,cell wall organization; GO:0030244,cellulose biosynthetic process; GO:0009834,plant-type secondary cell wall biogenesis; GO:0003674,molecular_function; GO:0003824,catalytic activity; GO:0008194,UDP-glycosyltransferase activity; GO:00…	Cellulose synthase	--	--	--		Cluster-53895.0	22.43
Cluster-45715.11	87.84	90.47	101.2	474.9	479.13	456.7	2.24396	0	0	up	885	--	--	hypothetical protein CFC21_021949 [Triticum aestivum]	--	A0A3B6C0U2_WHEAT SubName: Full=Uncharacterized protein {ECO:0000313|EnsemblPlants:TraesCS2B02G142600.1.cds1};	--	--	--	--	--	--		Cluster-55105.12	2109.86	2223.51	2196.15	347.02	357.31	361.88	-2.75508	0	0	down	1710	K08916 light-harvesting complex II chlorophyll a/b binding protein 5 | (RefSeq) chlorophyll a-b binding protein CP26, chloroplastic (A)	ko00196: Photosynthesis - antenna proteins; ko01100: Metabolic pathways	Chlorophyll a-b binding protein CP26, chloroplastic [Triticum urartu]	CB5_ARATH RecName: Full=Chlorophyll a-b binding protein CP26, chloroplastic; AltName: Full=LHCB5; AltName: Full=LHCIIc; AltName: Full=Light-harvesting complex II protein 5; Flags: Precursor;	M7YH23_TRIUA RecName: Full=Chlorophyll a-b binding protein, chloroplastic {ECO:0000256|RuleBase:RU363080};	--	GO:0009507,chloroplast; GO:0009534,chloroplast thylakoid; GO:0009535,chloroplast thylakoid membrane; GO:0005829,cytosol; GO:0016021,integral component of membrane; GO:0009522,photosystem I; GO:0009783,photosystem II antenna complex; GO:0010287,plastoglobule; GO:0009517,PSII associated light-harvesting complex II; GO:0009579,thylakoid; GO:0042651,thylakoid membrane; GO:0016168,chlorophyll binding;…	Chlorophyll A-B binding protein	--	--	--		Cluster-46724.1	1.24
Cluster-45715.4	31.98	27.72	35.24	479.64	486.87	476.18	3.81774	0	0	up	902	--	--	hypothetical protein CFC21_003598 [Triticum aestivum]	--	A0A446J9D0_TRITD SubName: Full=Uncharacterized protein {ECO:0000313|EMBL:VAH09677.1};	--	--	--	--	--	--		Cluster-55105.128	9036.63	9223.57	9416.67	1305.54	1220.17	1258.62	-3.00613	0	0	down	821	K08913 light-harvesting complex II chlorophyll a/b binding protein 2 | (RefSeq) chlorophyll a-b binding protein, chloroplastic (A)	ko00196: Photosynthesis - antenna proteins; ko01100: Metabolic pathways	chlorophyll a-b binding protein, chloroplastic [Hordeum vulgare subsp. vulgare]	CB23_ORYSI RecName: Full=Chlorophyll a-b binding protein, chloroplastic; AltName: Full=LHCII type I CAB; Short=LHCP; Flags: Precursor;	A0A453LFI7_AEGTS RecName: Full=Chlorophyll a-b binding protein, chloroplastic {ECO:0000256|RuleBase:RU363080};	--	GO:0009535,chloroplast thylakoid membrane; GO:0016021,integral component of membrane; GO:0009522,photosystem I; GO:0009523,photosystem II; GO:0016168,chlorophyll binding; GO:0046872,metal ion binding; GO:0009765,photosynthesis, light harvesting; GO:0003674,molecular_function; GO:0005488,binding; GO:0046906,tetrapyrrole binding; GO:0097159,organic cyclic compound binding; GO:1901363,heterocyclic c…	Chlorophyll A-B binding protein	--	--	--		Cluster-13793.17	10.82
Cluster-45715.9	37.81	34.18	37.74	185.08	191.22	184.71	2.25426	0	0	up	1012	--	--	hypothetical protein CFC21_021949 [Triticum aestivum]	--	A0A3B6C0U2_WHEAT SubName: Full=Uncharacterized protein {ECO:0000313|EnsemblPlants:TraesCS2B02G142600.1.cds1};	--	--	--	--	--	--		Cluster-55105.161	3461.24	3496.56	3577.2	398.99	371.69	385.31	-3.31646	0	0	down	1284	K08914 light-harvesting complex II chlorophyll a/b binding protein 3 | (RefSeq) chlorophyll a-b binding protein of LHCII type III, chloroplastic (A)	ko00196: Photosynthesis - antenna proteins; ko01100: Metabolic pathways	chlorophyll a-b binding protein of LHCII type III, chloroplastic [Aegilops tauschii subsp. strangulata]	CB23_HORVU RecName: Full=Chlorophyll a-b binding protein of LHCII type III, chloroplastic; Short=CAB; Flags: Precursor;	A0A1D5SV65_WHEAT RecName: Full=Chlorophyll a-b binding protein, chloroplastic {ECO:0000256|RuleBase:RU363080};	--	GO:0009535,chloroplast thylakoid membrane; GO:0016021,integral component of membrane; GO:0009522,photosystem I; GO:0009523,photosystem II; GO:0016168,chlorophyll binding; GO:0046872,metal ion binding; GO:0009765,photosynthesis, light harvesting; GO:0003674,molecular_function; GO:0005488,binding; GO:0046906,tetrapyrrole binding; GO:0097159,organic cyclic compound binding; GO:1901363,heterocyclic c…	Chlorophyll A-B binding protein	--	--	--		Cluster-15177.9	80.39
Cluster-46462.0	172.16	170.54	182.87	44.93	44.13	41.62	-2.12432	0	0	down	1924	K16292 KDEL-tailed cysteine endopeptidase [EC:3.4.22.-] | (RefSeq) cysteine proteinase EP-B 2-like (A)	--	cysteine proteinase EP-B 2-like [Aegilops tauschii subsp. strangulata]	CYSEP_RICCO RecName: Full=Vignain; EC=3.4.22.-; AltName: Full=Cysteine endopeptidase; Flags: Precursor;	A0A453LTM1_AEGTS RecName: Full=Inhibitor_I29 domain-containing protein {ECO:0000259|SMART:SM00848};	Cysteine proteinase Cathepsin L	GO:0031410,cytoplasmic vesicle; GO:0008234,cysteine-type peptidase activity; GO:0006508,proteolysis; GO:0003674,molecular_function; GO:0003824,catalytic activity; GO:0008233,peptidase activity; GO:0016787,hydrolase activity; GO:0140096,catalytic activity, acting on a protein; GO:0006807,nitrogen compound metabolic process; GO:0008150,biological_process; GO:0008152,metabolic process; GO:0019538,pr…	--	--	--	--		Cluster-55105.20	1084.8	1093.92	1197.19	208.91	202.9	205.21	-2.59077	0	0	down	1207	K08916 light-harvesting complex II chlorophyll a/b binding protein 5 | (RefSeq) chlorophyll a-b binding protein CP26, chloroplastic (A)	ko00196: Photosynthesis - antenna proteins; ko01100: Metabolic pathways	unnamed protein product [Triticum turgidum subsp. durum]	CB5_ARATH RecName: Full=Chlorophyll a-b binding protein CP26, chloroplastic; AltName: Full=LHCB5; AltName: Full=LHCIIc; AltName: Full=Light-harvesting complex II protein 5; Flags: Precursor;	A0A446R4R0_TRITD RecName: Full=Chlorophyll a-b binding protein, chloroplastic {ECO:0000256|RuleBase:RU363080};	--	GO:0009507,chloroplast; GO:0009534,chloroplast thylakoid; GO:0009535,chloroplast thylakoid membrane; GO:0005829,cytosol; GO:0016021,integral component of membrane; GO:0009522,photosystem I; GO:0009783,photosystem II antenna complex; GO:0010287,plastoglobule; GO:0009517,PSII associated light-harvesting complex II; GO:0009579,thylakoid; GO:0042651,thylakoid membrane; GO:0016168,chlorophyll binding;…	Chlorophyll A-B binding protein	--	--	--		Cluster-81483.2	1.43
Cluster-47003.2	1.05	0.78	0.85	404.95	409.61	406.13	8.7098	0	0	up	2818	K12657 delta-1-pyrroline-5-carboxylate synthetase [EC:2.7.2.11 1.2.1.41] | (RefSeq) delta-1-pyrroline-5-carboxylate synthase 2 (A)	ko00330: Arginine and proline metabolism; ko01100: Metabolic pathways; ko01110: Biosynthesis of secondary metabolites; ko01230: Biosynthesis of amino acids	delta-1-pyrroline-5-carboxylate synthase 2 [Hordeum vulgare subsp. vulgare]	P5CS2_ORYSJ RecName: Full=Delta-1-pyrroline-5-carboxylate synthase 2 {ECO:0000305}; Short=OsP5CS2 {ECO:0000303|Ref.7}; Includes: RecName: Full=Glutamate 5-kinase; Short=GK; EC=2.7.2.11; AltName: Full=Gamma-glutamyl kinase; Includes: RecName: Full=Gamma-glutamyl phosphate reductase; Short=GPR; EC=1.2.1.41; AltName: Full=Glutamate-5-semialdehyde dehydrogenase; AltName: Full=Glutamyl-gamma-semialdeh…	A0A8I6X9N2_HORVV RecName: Full=Delta-1-pyrroline-5-carboxylate synthase {ECO:0000256|PIRNR:PIRNR036429}; Includes: RecName: Full=Glutamate 5-kinase {ECO:0000256|PIRNR:PIRNR036429}; Short=GK {ECO:0000256|PIRNR:PIRNR036429}; EC=2.7.2.11 {ECO:0000256|PIRNR:PIRNR036429}; AltName: Full=Gamma-glutamyl kinase {ECO:0000256|PIRNR:PIRNR036429}; Includes: RecName: Full=Gamma-glutamyl phosphate reductase {EC…	Gamma-glutamyl phosphate reductase	GO:0005737,cytoplasm; GO:0005524,ATP binding; GO:0004349,glutamate 5-kinase activity; GO:0004350,glutamate-5-semialdehyde dehydrogenase activity; GO:0055129,L-proline biosynthetic process; GO:0016310,phosphorylation; GO:0006561,proline biosynthetic process; GO:0000166,nucleotide binding; GO:0003674,molecular_function; GO:0005488,binding; GO:0017076,purine nucleotide binding; GO:0030554,adenyl nuc…	Amino acid kinase family	--	--	--		Cluster-55105.62	822.6	842.33	926.58	94.93	100.8	110.44	-3.22071	0	0	down	1173	K08913 light-harvesting complex II chlorophyll a/b binding protein 2 | (RefSeq) chlorophyll a-b binding protein, chloroplastic (A)	ko00196: Photosynthesis - antenna proteins; ko01100: Metabolic pathways	unnamed protein product [Triticum turgidum subsp. durum]	CB23_ORYSI RecName: Full=Chlorophyll a-b binding protein, chloroplastic; AltName: Full=LHCII type I CAB; Short=LHCP; Flags: Precursor;	A0A446TAE7_TRITD RecName: Full=Chlorophyll a-b binding protein, chloroplastic {ECO:0000256|RuleBase:RU363080};	--	GO:0009535,chloroplast thylakoid membrane; GO:0016021,integral component of membrane; GO:0009522,photosystem I; GO:0009523,photosystem II; GO:0016168,chlorophyll binding; GO:0046872,metal ion binding; GO:0009765,photosynthesis, light harvesting; GO:0003674,molecular_function; GO:0005488,binding; GO:0046906,tetrapyrrole binding; GO:0097159,organic cyclic compound binding; GO:1901363,heterocyclic c…	Chlorophyll A-B binding protein	--	--	--		Cluster-81260.3	11.7
Cluster-47099.0	218.08	214.35	221.85	36.25	34.15	39.21	-2.67932	0	0	down	1221	--	--	rubredoxin-like [Triticum dicoccoides]	--	A0A453JXN5_AEGTS RecName: Full=Rubredoxin-like domain-containing protein {ECO:0000259|PROSITE:PS50903};	--	GO:0016021,integral component of membrane; GO:0005506,iron ion binding; GO:0003674,molecular_function; GO:0005488,binding; GO:0043167,ion binding; GO:0043169,cation binding; GO:0046872,metal ion binding; GO:0046914,transition metal ion binding; GO:0005575,cellular_component; GO:0016020,membrane; GO:0031224,intrinsic component of membrane; GO:0110165,cellular anatomical entity	Rubredoxin	--	--	--		Cluster-55105.65	417.99	417.26	421.49	29.39	26.55	26.35	-4.06019	0	0	down	581	K08912 light-harvesting complex II chlorophyll a/b binding protein 1 | (RefSeq) chlorophyll a-b binding protein of LHCII type 1-like (A)	ko00196: Photosynthesis - antenna proteins; ko01100: Metabolic pathways	unnamed protein product [Triticum turgidum subsp. durum]	CB21_WHEAT RecName: Full=Chlorophyll a-b binding protein, chloroplastic; AltName: Full=LHCII type I CAB; Short=LHCP; Flags: Precursor;	A0A453N5K1_AEGTS RecName: Full=Chlorophyll a-b binding protein, chloroplastic {ECO:0000256|RuleBase:RU363080};	--	GO:0009535,chloroplast thylakoid membrane; GO:0016021,integral component of membrane; GO:0009522,photosystem I; GO:0009523,photosystem II; GO:0016168,chlorophyll binding; GO:0046872,metal ion binding; GO:0009768,photosynthesis, light harvesting in photosystem I; GO:0009416,response to light stimulus; GO:0003674,molecular_function; GO:0005488,binding; GO:0046906,tetrapyrrole binding; GO:0097159,or…	Chlorophyll A-B binding protein	--	--	--		Cluster-66336.1	29.4
Cluster-4721.10	60.83	69.15	60.72	703.02	690.64	673.91	4.05027	0	0	up	2377	K00454 lipoxygenase [EC:1.13.11.12] | (RefSeq) lipoxygenase 2.1, chloroplastic (A)	ko00591: Linoleic acid metabolism; ko00592: alpha-Linolenic acid metabolism; ko01100: Metabolic pathways; ko01110: Biosynthesis of secondary metabolites	lipoxygenase 2.1, chloroplastic [Aegilops tauschii subsp. strangulata]	LOX21_HORVU RecName: Full=Lipoxygenase 2.1, chloroplastic; EC=1.13.11.12; AltName: Full=LOX-100; AltName: Full=LOX2:Hv:1; Flags: Precursor;	A0A453JGH1_AEGTS RecName: Full=Lipoxygenase {ECO:0000256|RuleBase:RU003975}; EC=1.13.11.- {ECO:0000256|RuleBase:RU003975};	--	GO:0009507,chloroplast; GO:0016165,linoleate 13S-lipoxygenase activity; GO:0046872,metal ion binding; GO:0006633,fatty acid biosynthetic process; GO:0031408,oxylipin biosynthetic process; GO:0009753,response to jasmonic acid; GO:0003674,molecular_function; GO:0003824,catalytic activity; GO:0016491,oxidoreductase activity; GO:0016701,oxidoreductase activity, acting on single donors with incorporat…	Lipoxygenase	--	--	--		Cluster-55105.78	331.85	358.24	351.98	16.85	16.6	18.37	-4.46406	0	0	down	692	K08912 light-harvesting complex II chlorophyll a/b binding protein 1 | (RefSeq) chlorophyll a-b binding protein of LHCII type 1-like (A)	ko00196: Photosynthesis - antenna proteins; ko01100: Metabolic pathways	unnamed protein product [Triticum turgidum subsp. durum]	CB21_WHEAT RecName: Full=Chlorophyll a-b binding protein, chloroplastic; AltName: Full=LHCII type I CAB; Short=LHCP; Flags: Precursor;	A0A453M5B9_AEGTS RecName: Full=Chlorophyll a-b binding protein, chloroplastic {ECO:0000256|RuleBase:RU363080};	--	GO:0009535,chloroplast thylakoid membrane; GO:0016021,integral component of membrane; GO:0009522,photosystem I; GO:0009523,photosystem II; GO:0016168,chlorophyll binding; GO:0046872,metal ion binding; GO:0009768,photosynthesis, light harvesting in photosystem I; GO:0009416,response to light stimulus; GO:0003674,molecular_function; GO:0005488,binding; GO:0046906,tetrapyrrole binding; GO:0097159,or…	Chlorophyll A-B binding protein	--	--	--		Cluster-75184.0	2.95
Cluster-47776.2	918.43	988.95	972.29	105.3	99.05	103.27	-3.35318	0	0	down	2396	K02902 large subunit ribosomal protein L28 | (RefSeq) uncharacterized protein LOC123044615 (A)	ko03010: Ribosome	oxygen-evolving enhancer protein 3, chloroplastic-like [Hordeum vulgare subsp. vulgare]	PSBQ_ORYSI RecName: Full=Oxygen-evolving enhancer protein 3, chloroplastic; Short=OEE3; AltName: Full=LP02; Flags: Precursor;	F2CYT8_HORVV SubName: Full=Predicted protein {ECO:0000313|EMBL:BAJ88009.1}; Flags: Fragment;	Mitochondrial/chloroplast ribosomal protein L28	GO:0009535,chloroplast thylakoid membrane; GO:0019898,extrinsic component of membrane; GO:0009654,photosystem II oxygen evolving complex; GO:0009536,plastid; GO:0005509,calcium ion binding; GO:0015979,photosynthesis; GO:0003674,molecular_function; GO:0005488,binding; GO:0043167,ion binding; GO:0043169,cation binding; GO:0046872,metal ion binding; GO:0008150,biological_process; GO:0008152,metaboli…	Oxygen evolving enhancer protein 3 (PsbQ)	--	--	--		Cluster-55105.81	542.39	539.13	565.8	7.22	7.73	6.34	-6.42265	0	0	down	692	K08912 light-harvesting complex II chlorophyll a/b binding protein 1 | (RefSeq) chlorophyll a-b binding protein of LHCII type 1-like (A)	ko00196: Photosynthesis - antenna proteins; ko01100: Metabolic pathways	unnamed protein product [Triticum turgidum subsp. durum]	CB21_WHEAT RecName: Full=Chlorophyll a-b binding protein, chloroplastic; AltName: Full=LHCII type I CAB; Short=LHCP; Flags: Precursor;	A0A453M5B9_AEGTS RecName: Full=Chlorophyll a-b binding protein, chloroplastic {ECO:0000256|RuleBase:RU363080};	--	GO:0009535,chloroplast thylakoid membrane; GO:0016021,integral component of membrane; GO:0009522,photosystem I; GO:0009523,photosystem II; GO:0016168,chlorophyll binding; GO:0046872,metal ion binding; GO:0009768,photosynthesis, light harvesting in photosystem I; GO:0009416,response to light stimulus; GO:0003674,molecular_function; GO:0005488,binding; GO:0046906,tetrapyrrole binding; GO:0097159,or…	Chlorophyll A-B binding protein	--	--	--		Cluster-18587.11	48.84
Cluster-47776.5	1803.84	1878.19	1737	109.57	117.25	116.23	-4.09821	0	0	down	1482	K08901 photosystem II oxygen-evolving enhancer protein 3 | (RefSeq) oxygen-evolving enhancer protein 3, chloroplastic-like (A)	ko00195: Photosynthesis; ko01100: Metabolic pathways	predicted protein, partial [Hordeum vulgare subsp. vulgare]	PSBQ_ORYSI RecName: Full=Oxygen-evolving enhancer protein 3, chloroplastic; Short=OEE3; AltName: Full=LP02; Flags: Precursor;	F2CYT8_HORVV SubName: Full=Predicted protein {ECO:0000313|EMBL:BAJ88009.1}; Flags: Fragment;	--	GO:0009535,chloroplast thylakoid membrane; GO:0019898,extrinsic component of membrane; GO:0009654,photosystem II oxygen evolving complex; GO:0009536,plastid; GO:0005509,calcium ion binding; GO:0015979,photosynthesis; GO:0003674,molecular_function; GO:0005488,binding; GO:0043167,ion binding; GO:0043169,cation binding; GO:0046872,metal ion binding; GO:0008150,biological_process; GO:0008152,metaboli…	Oxygen evolving enhancer protein 3 (PsbQ)	--	--	--		Cluster-55105.88	378.22	380.52	390.3	5.43	5.49	5.24	-6.31191	0	0	down	715	K08912 light-harvesting complex II chlorophyll a/b binding protein 1 | (RefSeq) chlorophyll a-b binding protein of LHCII type 1-like (A)	ko00196: Photosynthesis - antenna proteins; ko01100: Metabolic pathways	unnamed protein product [Triticum turgidum subsp. durum]	CB21_WHEAT RecName: Full=Chlorophyll a-b binding protein, chloroplastic; AltName: Full=LHCII type I CAB; Short=LHCP; Flags: Precursor;	A0A453M5B9_AEGTS RecName: Full=Chlorophyll a-b binding protein, chloroplastic {ECO:0000256|RuleBase:RU363080};	--	GO:0009535,chloroplast thylakoid membrane; GO:0016021,integral component of membrane; GO:0009522,photosystem I; GO:0009523,photosystem II; GO:0016168,chlorophyll binding; GO:0046872,metal ion binding; GO:0009768,photosynthesis, light harvesting in photosystem I; GO:0009416,response to light stimulus; GO:0003674,molecular_function; GO:0005488,binding; GO:0046906,tetrapyrrole binding; GO:0097159,or…	Chlorophyll A-B binding protein	--	--	--		Cluster-49560.0	31.02
Cluster-47776.8	205.06	217.15	204.22	25.47	28.4	29.02	-3.0491	0	0	down	3657	K08901 photosystem II oxygen-evolving enhancer protein 3 | (RefSeq) oxygen-evolving enhancer protein 3, chloroplastic-like (A)	ko00195: Photosynthesis; ko01100: Metabolic pathways	pentatricopeptide repeat-containing protein At4g35850, mitochondrial-like [Triticum aestivum]	PP351_ARATH RecName: Full=Pentatricopeptide repeat-containing protein At4g35850, mitochondrial; Flags: Precursor;	A0A3B5ZRI1_WHEAT RecName: Full=PPR_long domain-containing protein {ECO:0000259|Pfam:PF17177};	FOG: PPR repeat	GO:0005739,mitochondrion; GO:0003729,mRNA binding; GO:0003674,molecular_function; GO:0003676,nucleic acid binding; GO:0003723,RNA binding; GO:0005488,binding; GO:0097159,organic cyclic compound binding; GO:1901363,heterocyclic compound binding; GO:0005575,cellular_component; GO:0005622,intracellular anatomical structure; GO:0005737,cytoplasm; GO:0043226,organelle; GO:0043227,membrane-bounded orga…	Ribosomal L28 family	--	--	--		Cluster-56200.0	9.14	8.02	7.1	112.2	108.03	109.7	3.62896	0	0	up	1089	--	--	--	--	--	--	--	--	--	--	--		Cluster-76979.0	14.83
Cluster-47790.5	211.97	195.27	203.12	1176.34	1171.25	1211.1	2.46551	0	0	up	1588	K00799 glutathione S-transferase [EC:2.5.1.18] | (RefSeq) protein IN2-1 homolog B isoform X1 (A)	ko00480: Glutathione metabolism; ko01100: Metabolic pathways	protein IN2-1 homolog B isoform X1 [Triticum aestivum]	IN21B_ORYSI RecName: Full=Protein IN2-1 homolog B; AltName: Full=Glutathione S-transferase GSTZ5;	A0A8I6Y1V9_HORVV RecName: Full=GST N-terminal domain-containing protein {ECO:0000259|PROSITE:PS50404};	Glutathione S-transferase	GO:0004364,glutathione transferase activity; GO:0006749,glutathione metabolic process; GO:0042221,response to chemical; GO:0003674,molecular_function; GO:0003824,catalytic activity; GO:0016740,transferase activity; GO:0016765,transferase activity, transferring alkyl or aryl (other than methyl) groups; GO:0006518,peptide metabolic process; GO:0006575,cellular modified amino acid metabolic process;…	Glutathione S-transferase, N-terminal domain	--	--	--		Cluster-56656.2	489.5	473.41	529.27	41.5	37.43	39.17	-3.7951	0	0	down	824	--	--	hypothetical protein ZWY2020_017692 [Hordeum vulgare]	PETM_SPIOL RecName: Full=Cytochrome b6-f complex subunit 7; AltName: Full=Cytochrome b6-f complex subunit PetM; AltName: Full=Cytochrome b6-f complex subunit VII; Flags: Fragment;	F2D3F3_HORVV SubName: Full=Predicted protein {ECO:0000313|EMBL:BAJ89624.1};	--	GO:0009535,chloroplast thylakoid membrane; GO:0009512,cytochrome b6f complex; GO:0016021,integral component of membrane; GO:0015979,photosynthesis; GO:0008150,biological_process; GO:0008152,metabolic process; GO:0009987,cellular process; GO:0044237,cellular metabolic process; GO:0005575,cellular_component; GO:0005622,intracellular anatomical structure; GO:0005737,cytoplasm; GO:0009507,chloroplast…	PetM family of cytochrome b6f complex subunit 7	--	--	--		Cluster-14097.26	46.93
Cluster-47885.0	54.87	55.3	55.49	15.06	15.17	13.92	-2.03773	0	0	down	2711	--	--	bifunctional epoxide hydrolase 2 [Aegilops tauschii subsp. strangulata]	--	A0A453KD35_AEGTS RecName: Full=AB hydrolase-1 domain-containing protein {ECO:0000259|Pfam:PF00561};	Predicted hydrolase/acyltransferase (alpha/beta hydrolase superfamily)	GO:0016021,integral component of membrane; GO:0003824,catalytic activity; GO:0003674,molecular_function; GO:0005575,cellular_component; GO:0016020,membrane; GO:0031224,intrinsic component of membrane; GO:0110165,cellular anatomical entity	alpha/beta hydrolase fold	--	--	--		Cluster-56855.0	50.55	41.65	41.55	628.32	600.83	634.52	3.66717	0	0	up	867	--	--	jasmonate-induced protein homolog [Lolium rigidum]	JIPH_ATRCA RecName: Full=Jasmonate-induced protein homolog;	A0A5J9WUY7_9POAL SubName: Full=Uncharacterized protein {ECO:0000313|EMBL:TVU51004.1};	--	--	--	--	--	--		Cluster-80454.1	6.81
Cluster-48017.0	157.37	178.16	173.23	898.43	924.17	958.14	2.31014	0	0	up	1192	K14500 BR-signaling kinase [EC:2.7.11.1] | (RefSeq) uncharacterized protein LOC108834630 (A)	ko04075: Plant hormone signal transduction	unnamed protein product [Triticum turgidum subsp. durum]	PLAT1_ARATH RecName: Full=PLAT domain-containing protein 1 {ECO:0000305}; Short=AtPLAT1 {ECO:0000303|PubMed:25396746}; Short=PLAT domain protein 1 {ECO:0000303|PubMed:25396746}; Flags: Precursor;	A0A446MEW0_TRITD RecName: Full=PLAT domain-containing protein {ECO:0000259|PROSITE:PS50095};	--	GO:0009535,chloroplast thylakoid membrane; GO:0005783,endoplasmic reticulum; GO:0000325,plant-type vacuole; GO:0005886,plasma membrane; GO:0010287,plastoglobule; GO:0099503,secretory vesicle; GO:0009579,thylakoid; GO:0040008,regulation of growth; GO:0009409,response to cold; GO:0009651,response to salt stress; GO:0009414,response to water deprivation; GO:0008150,biological_process; GO:0040007,gro…	PLAT/LH2 domain	--	--	--		Cluster-57422.7	107.29	94.78	95.89	2.64	3.96	3.45	-4.65543	0	0	down	2720	K00695 sucrose synthase [EC:2.4.1.13] | (RefSeq) sucrose synthase 1 (A)	ko00500: Starch and sucrose metabolism; ko01100: Metabolic pathways; ko01110: Biosynthesis of secondary metabolites	sucrose synthase 1 [Aegilops tauschii subsp. strangulata]	SUS1_ORYSJ RecName: Full=Sucrose synthase 1; Short=OsSUS1; EC=2.4.1.13; AltName: Full=Sucrose synthase 2; Short=RSs2; AltName: Full=Sucrose-UDP glucosyltransferase 1;	A0A453QF86_AEGTS RecName: Full=Sucrose synthase {ECO:0000256|ARBA:ARBA00012540, ECO:0000256|RuleBase:RU280817}; EC=2.4.1.13 {ECO:0000256|ARBA:ARBA00012540, ECO:0000256|RuleBase:RU280817};	Glycosyltransferase	GO:0016157,sucrose synthase activity; GO:0010037,response to carbon dioxide; GO:0005985,sucrose metabolic process; GO:0003674,molecular_function; GO:0003824,catalytic activity; GO:0008194,UDP-glycosyltransferase activity; GO:0016740,transferase activity; GO:0016757,glycosyltransferase activity; GO:0016758,hexosyltransferase activity; GO:0035251,UDP-glucosyltransferase activity; GO:0046527,glucosy…	Sucrose synthase	--	--	--		Cluster-69424.11	6.76
Cluster-48033.0	4102.81	4446.6	4206.86	344.46	331.69	343.75	-3.74019	0	0	down	908	K02698 photosystem I subunit X | (RefSeq) photosystem I reaction center subunit psaK, chloroplastic (A)	ko00195: Photosynthesis; ko01100: Metabolic pathways	photosystem I reaction center subunit psaK, chloroplastic [Triticum dicoccoides]	PSAK_HORVU RecName: Full=Photosystem I reaction center subunit psaK, chloroplastic; AltName: Full=Light-harvesting complex I 7 kDa protein; AltName: Full=PSI-K; AltName: Full=Photosystem I subunit X; Flags: Precursor;	M7ZLS1_TRIUA RecName: Full=PSI-K {ECO:0000256|ARBA:ARBA00033430}; AltName: Full=Photosystem I subunit X {ECO:0000256|ARBA:ARBA00031124};	--	GO:0009535,chloroplast thylakoid membrane; GO:0016021,integral component of membrane; GO:0009522,photosystem I; GO:0015979,photosynthesis; GO:0008150,biological_process; GO:0008152,metabolic process; GO:0009987,cellular process; GO:0044237,cellular metabolic process; GO:0005575,cellular_component; GO:0005622,intracellular anatomical structure; GO:0005737,cytoplasm; GO:0009507,chloroplast; GO:0009…	Photosystem I psaG / psaK	--	--	--		Cluster-57886.0	72.92	77.85	70.59	13.12	13.16	13	-2.63511	0	0	down	1978	K12135 zinc finger protein CONSTANS | (RefSeq) zinc finger protein CONSTANS-LIKE 2-like (A)	ko04712: Circadian rhythm - plant	zinc finger protein CONSTANS-LIKE 16-like [Hordeum vulgare subsp. vulgare]	COL16_ARATH RecName: Full=Zinc finger protein CONSTANS-LIKE 16;	F2CY31_HORVV SubName: Full=Predicted protein {ECO:0000313|EMBL:BAJ87752.1};	GATA-4/5/6 transcription factors	GO:0005634,nucleus; GO:0003700,DNA-binding transcription factor activity; GO:0008270,zinc ion binding; GO:0006355,regulation of DNA-templated transcription; GO:0003674,molecular_function; GO:0140110,transcription regulator activity; GO:0005488,binding; GO:0043167,ion binding; GO:0043169,cation binding; GO:0046872,metal ion binding; GO:0046914,transition metal ion binding; GO:0006139,nucleobase-co…	CCT motif	C2C2-CO-like	TF	C2C2->C2C2-CO-like		Cluster-19491.93	31.53
Cluster-48033.1	224.68	234.6	240.37	14.53	17.01	19.24	-3.88787	0	0	down	994	K02698 photosystem I subunit X | (RefSeq) photosystem I reaction center subunit psaK, chloroplastic (A)	ko00195: Photosynthesis; ko01100: Metabolic pathways	photosystem I reaction center subunit psaK, chloroplastic [Hordeum vulgare subsp. vulgare]	PSAK_HORVU RecName: Full=Photosystem I reaction center subunit psaK, chloroplastic; AltName: Full=Light-harvesting complex I 7 kDa protein; AltName: Full=PSI-K; AltName: Full=Photosystem I subunit X; Flags: Precursor;	A0A453BN24_AEGTS RecName: Full=PSI-K {ECO:0000256|ARBA:ARBA00033430}; AltName: Full=Photosystem I subunit X {ECO:0000256|ARBA:ARBA00031124};	--	GO:0009535,chloroplast thylakoid membrane; GO:0016021,integral component of membrane; GO:0009522,photosystem I; GO:0015979,photosynthesis; GO:0008150,biological_process; GO:0008152,metabolic process; GO:0009987,cellular process; GO:0044237,cellular metabolic process; GO:0005575,cellular_component; GO:0005622,intracellular anatomical structure; GO:0005737,cytoplasm; GO:0009507,chloroplast; GO:0009…	--	--	--	--		Cluster-58417.0	873.58	810.78	880.29	132.24	115.41	114.61	-2.9986	0	0	down	1106	K02437 glycine cleavage system H protein | (RefSeq) glycine cleavage system H protein, mitochondrial (A)	ko00260: Glycine, serine and threonine metabolism; ko00630: Glyoxylate and dicarboxylate metabolism; ko01100: Metabolic pathways; ko01110: Biosynthesis of secondary metabolites; ko01200: Carbon metabolism	hypothetical protein ZWY2020_024614 [Hordeum vulgare]	GCSH_ORYSI RecName: Full=Glycine cleavage system H protein, mitochondrial; Flags: Precursor;	A0A453PLH5_AEGTS RecName: Full=Glycine cleavage system H protein {ECO:0000256|RuleBase:RU364055};	Glycine cleavage system H protein (lipoate-binding)	GO:0005960,glycine cleavage complex; GO:0005739,mitochondrion; GO:0019464,glycine decarboxylation via glycine cleavage system; GO:0006082,organic acid metabolic process; GO:0006520,cellular amino acid metabolic process; GO:0006544,glycine metabolic process; GO:0006546,glycine catabolic process; GO:0006807,nitrogen compound metabolic process; GO:0008150,biological_process; GO:0008152,metabolic pro…	Glycine cleavage H-protein	--	--	--		Cluster-26969.3	60.11
Cluster-48170.3	23.41	31.57	39.46	1346.48	1314.62	1429.97	5.54144	0	0	up	386	--	--	Bowman-Birk type proteinase inhibitor B5-like [Hordeum vulgare subsp. vulgare]	IBBB5_HYAOR RecName: Full=Bowman-Birk type proteinase inhibitor B5 {ECO:0000303|PubMed:33666645}; Short=HOSPI-B5 {ECO:0000303|PubMed:33666645};	A0A8I6WDM0_HORVV RecName: Full=BOWMAN_BIRK domain-containing protein {ECO:0000259|SMART:SM00269};	--	GO:0005576,extracellular region; GO:0004867,serine-type endopeptidase inhibitor activity; GO:0010951,negative regulation of endopeptidase activity; GO:0003674,molecular_function; GO:0004857,enzyme inhibitor activity; GO:0004866,endopeptidase inhibitor activity; GO:0030234,enzyme regulator activity; GO:0030414,peptidase inhibitor activity; GO:0061134,peptidase regulator activity; GO:0061135,endope…	--	--	--	--		Cluster-59692.1	428.21	407.73	404.91	107.89	109.76	105.97	-2.08029	0	0	down	3118	--	--	mannose/glucose-specific lectin-like [Lolium rigidum]	LEC_PARPU RecName: Full=Mannose/glucose-specific lectin {ECO:0000250|UniProtKB:P83304}; Short=PpeL {ECO:0000303|Ref.1};	E3VWM0_WHEAT SubName: Full=Jacalin-related lectin 1 {ECO:0000313|EMBL:ADP37001.1, ECO:0000313|EnsemblPlants:TraesCS5A02G506900.1};	--	GO:0005536,glucose binding; GO:0005537,mannose binding; GO:0003674,molecular_function; GO:0005488,binding; GO:0030246,carbohydrate binding; GO:0036094,small molecule binding; GO:0048029,monosaccharide binding	Jacalin-like lectin domain	--	--	--		Cluster-53654.0	18.04
Cluster-48170.6	36.16	50.52	38.51	1035.67	1108.91	1161	4.62887	0	0	up	665	--	--	unnamed protein product [Triticum turgidum subsp. durum]	--	A0A446K246_TRITD RecName: Full=BOWMAN_BIRK domain-containing protein {ECO:0000259|SMART:SM00269};	--	GO:0005576,extracellular region; GO:0004867,serine-type endopeptidase inhibitor activity; GO:0003674,molecular_function; GO:0004857,enzyme inhibitor activity; GO:0004866,endopeptidase inhibitor activity; GO:0030234,enzyme regulator activity; GO:0030414,peptidase inhibitor activity; GO:0061134,peptidase regulator activity; GO:0061135,endopeptidase regulator activity; GO:0098772,molecular function …	--	--	--	--		Cluster-59808.0	22.4	25.55	25.64	163.11	159.97	160.05	2.55859	0	0	up	2262	K15283 solute carrier family 35, member E1 | (RefSeq) glucose-6-phosphate/phosphate translocator 2, chloroplastic-like (A)	--	unnamed protein product [Triticum turgidum subsp. durum]	GPT2_ARATH RecName: Full=Glucose-6-phosphate/phosphate translocator 2, chloroplastic {ECO:0000303|PubMed:15722468}; Short=AtGPT2 {ECO:0000303|PubMed:15722468}; Flags: Precursor;	A0A453BD83_AEGTS RecName: Full=TPT domain-containing protein {ECO:0000259|Pfam:PF03151};	Glucose-6-phosphate/phosphate and phosphoenolpyruvate/phosphate antiporter	GO:0009507,chloroplast; GO:0031969,chloroplast membrane; GO:0005794,Golgi apparatus; GO:0016021,integral component of membrane; GO:0000325,plant-type vacuole; GO:0015297,antiporter activity; GO:0015152,glucose-6-phosphate transmembrane transporter activity; GO:0005315,inorganic phosphate transmembrane transporter activity; GO:0015120,phosphoglycerate transmembrane transporter activity; GO:0071917…	Triose-phosphate Transporter family	--	--	--		Cluster-80793.13	3.27
Cluster-48311.0	3021.88	3122.81	3198.51	317.4	322.86	327.73	-3.38214	0	0	down	1329	K08915 light-harvesting complex II chlorophyll a/b binding protein 4 | (RefSeq) chlorophyll a-b binding protein CP29.2, chloroplastic-like (A)	ko00196: Photosynthesis - antenna proteins; ko01100: Metabolic pathways	chlorophyll a/b-binding protein [Mycobacteroides abscessus]	CB4B_ARATH RecName: Full=Chlorophyll a-b binding protein CP29.2, chloroplastic; AltName: Full=LHCB4.2; AltName: Full=LHCII protein 4.2; Flags: Precursor;	A0A1D5V1G5_WHEAT RecName: Full=Chlorophyll a-b binding protein, chloroplastic {ECO:0000256|RuleBase:RU363080};	--	GO:0009507,chloroplast; GO:0009941,chloroplast envelope; GO:0009534,chloroplast thylakoid; GO:0009535,chloroplast thylakoid membrane; GO:0005829,cytosol; GO:0016021,integral component of membrane; GO:0009522,photosystem I; GO:0009523,photosystem II; GO:0009579,thylakoid; GO:0016168,chlorophyll binding; GO:0046872,metal ion binding; GO:0003729,mRNA binding; GO:0009768,photosynthesis, light harvest…	Chlorophyll A-B binding protein	--	--	--		Cluster-60051.9	207.52	206.03	202.85	32.1	33.36	30.64	-2.81483	0	0	down	759	K00430 peroxidase [EC:1.11.1.7] | (RefSeq) peroxidase 70-like (A)	ko00940: Phenylpropanoid biosynthesis; ko01100: Metabolic pathways; ko01110: Biosynthesis of secondary metabolites	peroxidase 70-like [Artibeus jamaicensis]	PER70_MAIZE RecName: Full=Peroxidase 70; EC=1.11.1.7; AltName: Full=Plasma membrane-bound peroxidase 2b; Short=pmPOX2b; Flags: Precursor;	A0A3B6QCL7_WHEAT RecName: Full=Peroxidase {ECO:0000256|RuleBase:RU362060}; EC=1.11.1.7 {ECO:0000256|RuleBase:RU362060};	--	GO:0005576,extracellular region; GO:0020037,heme binding; GO:0046872,metal ion binding; GO:0004601,peroxidase activity; GO:0042744,hydrogen peroxide catabolic process; GO:0006979,response to oxidative stress; GO:0003674,molecular_function; GO:0005488,binding; GO:0046906,tetrapyrrole binding; GO:0097159,organic cyclic compound binding; GO:1901363,heterocyclic compound binding; GO:0043167,ion bindi…	Peroxidase	--	--	--		Cluster-38673.1	114.01
Cluster-48311.1	2199.21	2242.68	2129.19	189.31	187.12	187.57	-3.65261	0	0	down	1223	K08915 light-harvesting complex II chlorophyll a/b binding protein 4 | (RefSeq) chlorophyll a-b binding protein CP29.2, chloroplastic-like (A)	ko00196: Photosynthesis - antenna proteins; ko01100: Metabolic pathways	chlorophyll a/b-binding protein [Mycobacteroides abscessus]	CB4B_ARATH RecName: Full=Chlorophyll a-b binding protein CP29.2, chloroplastic; AltName: Full=LHCB4.2; AltName: Full=LHCII protein 4.2; Flags: Precursor;	A0A1D5V1G5_WHEAT RecName: Full=Chlorophyll a-b binding protein, chloroplastic {ECO:0000256|RuleBase:RU363080};	--	GO:0009507,chloroplast; GO:0009941,chloroplast envelope; GO:0009534,chloroplast thylakoid; GO:0009535,chloroplast thylakoid membrane; GO:0005829,cytosol; GO:0016021,integral component of membrane; GO:0009522,photosystem I; GO:0009523,photosystem II; GO:0009579,thylakoid; GO:0016168,chlorophyll binding; GO:0046872,metal ion binding; GO:0003729,mRNA binding; GO:0009768,photosynthesis, light harvest…	Chlorophyll A-B binding protein	--	--	--		Cluster-60201.20	5481.23	5629.94	5283.36	1155.28	1179.04	1205.61	-2.3451	0	0	down	868	K01602 ribulose-bisphosphate carboxylase small chain [EC:4.1.1.39] | (RefSeq) ribulose bisphosphate carboxylase small subunit, chloroplastic 2-like (A)	ko00630: Glyoxylate and dicarboxylate metabolism; ko00710: Carbon fixation in photosynthetic organisms; ko01100: Metabolic pathways; ko01110: Biosynthesis of secondary metabolites; ko01200: Carbon metabolism	ribulose bisphosphate carboxylase small subunit, chloroplastic 2-like [Triticum aestivum]	RBS2_WHEAT RecName: Full=Ribulose bisphosphate carboxylase small subunit, chloroplastic 2 {ECO:0000255|HAMAP-Rule:MF_00860}; Short=RuBisCO small subunit 2 {ECO:0000255|HAMAP-Rule:MF_00860}; Flags: Precursor;	A0A446KJF6_TRITD RecName: Full=Ribulose bisphosphate carboxylase small subunit, chloroplastic {ECO:0000256|HAMAP-Rule:MF_00860}; Short=RuBisCO small subunit {ECO:0000256|HAMAP-Rule:MF_00860};	--	GO:0009507,chloroplast; GO:0009853,photorespiration; GO:0019253,reductive pentose-phosphate cycle; GO:0008150,biological_process; GO:0008152,metabolic process; GO:0009987,cellular process; GO:0043094,cellular metabolic compound salvage; GO:0044237,cellular metabolic process; GO:0005975,carbohydrate metabolic process; GO:0009058,biosynthetic process; GO:0015977,carbon fixation; GO:0015979,photosyn…	Ribulose bisphosphate carboxylase, small chain	--	--	--		Cluster-63862.0	4.55
Cluster-48396.0	23.56	22.33	22.03	251.06	240.54	256.95	3.3734	0	0	up	833	K13513 lysocardiolipin and lysophospholipid acyltransferase [EC:2.3.1.- 2.3.1.51] | (RefSeq) probable 1-acyl-sn-glycerol-3-phosphate acyltransferase 4 isoform X1 (A)	ko00561: Glycerolipid metabolism; ko00564: Glycerophospholipid metabolism; ko01100: Metabolic pathways; ko01110: Biosynthesis of secondary metabolites	RecName: Full=Pathogenesis-related protein 1C; Flags: Precursor [Hordeum vulgare]	PR1C_HORVU RecName: Full=Pathogenesis-related protein 1C; Flags: Precursor;	Q5MBN4_HORVU SubName: Full=Thaumatin-like protein TLP2 {ECO:0000313|EMBL:AAW21723.1};	--	GO:0006952,defense response; GO:0009607,response to biotic stimulus; GO:0006950,response to stress; GO:0008150,biological_process; GO:0050896,response to stimulus	Thaumatin family	--	--	--		Cluster-60201.31	2832.77	2712.05	2894.42	142.58	135.97	132.43	-4.49424	0	0	down	821	K01602 ribulose-bisphosphate carboxylase small chain [EC:4.1.1.39] | (RefSeq) ribulose bisphosphate carboxylase small subunit, chloroplastic 2-like (A)	ko00630: Glyoxylate and dicarboxylate metabolism; ko00710: Carbon fixation in photosynthetic organisms; ko01100: Metabolic pathways; ko01110: Biosynthesis of secondary metabolites; ko01200: Carbon metabolism	ribulose bisphosphate carboxylase small subunit, chloroplastic 2-like [Triticum aestivum]	RBS2_WHEAT RecName: Full=Ribulose bisphosphate carboxylase small subunit, chloroplastic 2 {ECO:0000255|HAMAP-Rule:MF_00860}; Short=RuBisCO small subunit 2 {ECO:0000255|HAMAP-Rule:MF_00860}; Flags: Precursor;	A0A446LUG6_TRITD RecName: Full=Ribulose bisphosphate carboxylase small subunit, chloroplastic {ECO:0000256|HAMAP-Rule:MF_00860}; Short=RuBisCO small subunit {ECO:0000256|HAMAP-Rule:MF_00860};	--	GO:0009507,chloroplast; GO:0009853,photorespiration; GO:0019253,reductive pentose-phosphate cycle; GO:0008150,biological_process; GO:0008152,metabolic process; GO:0009987,cellular process; GO:0043094,cellular metabolic compound salvage; GO:0044237,cellular metabolic process; GO:0005975,carbohydrate metabolic process; GO:0009058,biosynthetic process; GO:0015977,carbon fixation; GO:0015979,photosyn…	Ribulose bisphosphate carboxylase, small chain	--	--	--		Cluster-53475.0	29.83
Cluster-4842.13	141.06	259.61	92.36	3887.29	3605.21	3878.51	5.00469	0	0	up	2379	K21351 sucrose:sucrose fructosyltransferase [EC:2.4.1.99] | (RefSeq) sucrose:sucrose 1-fructosyltransferase (A)	--	putative sucrose:fructan 6-fructosyltransferase [Bromus pictus]	SST_FESAR RecName: Full=Sucrose:sucrose 1-fructosyltransferase; EC=2.4.1.99; AltName: Full=Sucrose 1(F)-fructosyltransferase; AltName: Full=Sucrose:sucrose 1(F)-beta-D-fructosyltransferase; Flags: Precursor;	C1J9H7_BROPI SubName: Full=Putative sucrose:fructan 6-fructosyltransferase {ECO:0000313|EMBL:ACN93835.1};	Beta-fructofuranosidase (invertase)	GO:0005773,vacuole; GO:0004564,beta-fructofuranosidase activity; GO:0050306,sucrose 1F-fructosyltransferase activity; GO:0005975,carbohydrate metabolic process; GO:0003674,molecular_function; GO:0003824,catalytic activity; GO:0004553,hydrolase activity, hydrolyzing O-glycosyl compounds; GO:0016787,hydrolase activity; GO:0016798,hydrolase activity, acting on glycosyl bonds; GO:0016740,transferase …	Glycosyl hydrolases family 32 N-terminal domain	--	--	--		Cluster-60201.32	22799.4	23247.2	22891.2	2075.75	1947.24	2013.51	-3.6479	0	0	down	902	K01602 ribulose-bisphosphate carboxylase small chain [EC:4.1.1.39] | (RefSeq) ribulose bisphosphate carboxylase small chain PWS4.3, chloroplastic-like (A)	ko00630: Glyoxylate and dicarboxylate metabolism; ko00710: Carbon fixation in photosynthetic organisms; ko01100: Metabolic pathways; ko01110: Biosynthesis of secondary metabolites; ko01200: Carbon metabolism	ribulose bisphosphate carboxylase small chain PWS4.3, chloroplastic-like [Triticum dicoccoides]	RBS1_WHEAT RecName: Full=Ribulose bisphosphate carboxylase small subunit, chloroplastic 1 {ECO:0000255|HAMAP-Rule:MF_00860}; Short=RuBisCO small subunit 1 {ECO:0000255|HAMAP-Rule:MF_00860}; AltName: Full=Ribulose bisphosphate carboxylase small chain PWS4.3, chloroplastic; Short=RuBisCO small subunit PWS4.3; Flags: Precursor;	A0A446KJF1_TRITD RecName: Full=Ribulose bisphosphate carboxylase small subunit, chloroplastic {ECO:0000256|HAMAP-Rule:MF_00860}; Short=RuBisCO small subunit {ECO:0000256|HAMAP-Rule:MF_00860};	--	GO:0009507,chloroplast; GO:0009853,photorespiration; GO:0019253,reductive pentose-phosphate cycle; GO:0008150,biological_process; GO:0008152,metabolic process; GO:0009987,cellular process; GO:0043094,cellular metabolic compound salvage; GO:0044237,cellular metabolic process; GO:0005975,carbohydrate metabolic process; GO:0009058,biosynthetic process; GO:0015977,carbon fixation; GO:0015979,photosyn…	Ribulose bisphosphate carboxylase, small chain	--	--	--		Cluster-42203.4	11.66
Cluster-4842.3	6.35	8.77	9.08	145.01	141.69	136.71	4.0118	0	0	up	1767	K21351 sucrose:sucrose fructosyltransferase [EC:2.4.1.99] | (RefSeq) sucrose:sucrose 1-fructosyltransferase (A)	--	putative sucrose:fructan 6-fructosyltransferase [Bromus pictus]	SST_FESAR RecName: Full=Sucrose:sucrose 1-fructosyltransferase; EC=2.4.1.99; AltName: Full=Sucrose 1(F)-fructosyltransferase; AltName: Full=Sucrose:sucrose 1(F)-beta-D-fructosyltransferase; Flags: Precursor;	C1J9H7_BROPI SubName: Full=Putative sucrose:fructan 6-fructosyltransferase {ECO:0000313|EMBL:ACN93835.1};	Beta-fructofuranosidase (invertase)	GO:0005773,vacuole; GO:0004564,beta-fructofuranosidase activity; GO:0050306,sucrose 1F-fructosyltransferase activity; GO:0005975,carbohydrate metabolic process; GO:0003674,molecular_function; GO:0003824,catalytic activity; GO:0004553,hydrolase activity, hydrolyzing O-glycosyl compounds; GO:0016787,hydrolase activity; GO:0016798,hydrolase activity, acting on glycosyl bonds; GO:0016740,transferase …	Glycosyl hydrolases family 32 N-terminal domain	--	--	--		Cluster-60201.33	285.95	279.33	324.46	14.57	13.93	12.68	-4.57386	0	0	down	805	K01602 ribulose-bisphosphate carboxylase small chain [EC:4.1.1.39] | (RefSeq) ribulose bisphosphate carboxylase small chain clone 512 (A)	ko00630: Glyoxylate and dicarboxylate metabolism; ko00710: Carbon fixation in photosynthetic organisms; ko01100: Metabolic pathways; ko01110: Biosynthesis of secondary metabolites; ko01200: Carbon metabolism	ribulose-1,5-bisphosphate carboxylase/oxygenase small subunit [Triticum aestivum]	RBS1_WHEAT RecName: Full=Ribulose bisphosphate carboxylase small subunit, chloroplastic 1 {ECO:0000255|HAMAP-Rule:MF_00860}; Short=RuBisCO small subunit 1 {ECO:0000255|HAMAP-Rule:MF_00860}; AltName: Full=Ribulose bisphosphate carboxylase small chain PWS4.3, chloroplastic; Short=RuBisCO small subunit PWS4.3; Flags: Precursor;	W5F0E6_WHEAT RecName: Full=Ribulose bisphosphate carboxylase small subunit, chloroplastic {ECO:0000256|HAMAP-Rule:MF_00860}; Short=RuBisCO small subunit {ECO:0000256|HAMAP-Rule:MF_00860};	--	GO:0009507,chloroplast; GO:0009853,photorespiration; GO:0019253,reductive pentose-phosphate cycle; GO:0008150,biological_process; GO:0008152,metabolic process; GO:0009987,cellular process; GO:0043094,cellular metabolic compound salvage; GO:0044237,cellular metabolic process; GO:0005975,carbohydrate metabolic process; GO:0009058,biosynthetic process; GO:0015977,carbon fixation; GO:0015979,photosyn…	Ribulose bisphosphate carboxylase, small chain	--	--	--		Cluster-56492.1	14.67
Cluster-4842.6	5.66	6.44	5.63	583.72	588.29	598.95	6.52597	0	0	up	1767	K21351 sucrose:sucrose fructosyltransferase [EC:2.4.1.99] | (RefSeq) sucrose:sucrose 1-fructosyltransferase (A)	--	putative sucrose:fructan 6-fructosyltransferase [Bromus pictus]	SST_FESAR RecName: Full=Sucrose:sucrose 1-fructosyltransferase; EC=2.4.1.99; AltName: Full=Sucrose 1(F)-fructosyltransferase; AltName: Full=Sucrose:sucrose 1(F)-beta-D-fructosyltransferase; Flags: Precursor;	C1J9H7_BROPI SubName: Full=Putative sucrose:fructan 6-fructosyltransferase {ECO:0000313|EMBL:ACN93835.1};	Beta-fructofuranosidase (invertase)	GO:0005773,vacuole; GO:0004564,beta-fructofuranosidase activity; GO:0050306,sucrose 1F-fructosyltransferase activity; GO:0005975,carbohydrate metabolic process; GO:0003674,molecular_function; GO:0003824,catalytic activity; GO:0004553,hydrolase activity, hydrolyzing O-glycosyl compounds; GO:0016787,hydrolase activity; GO:0016798,hydrolase activity, acting on glycosyl bonds; GO:0016740,transferase …	Glycosyl hydrolases family 32 N-terminal domain	--	--	--		Cluster-60201.40	2700.26	2786.66	2741.83	182.99	205.19	205.05	-3.82478	0	0	down	1038	K01602 ribulose-bisphosphate carboxylase small chain [EC:4.1.1.39] | (RefSeq) ribulose bisphosphate carboxylase small chain PWS4.3, chloroplastic-like (A)	ko00630: Glyoxylate and dicarboxylate metabolism; ko00710: Carbon fixation in photosynthetic organisms; ko01100: Metabolic pathways; ko01110: Biosynthesis of secondary metabolites; ko01200: Carbon metabolism	ribulose bisphosphate carboxylase small chain PWS4.3, chloroplastic-like [Triticum dicoccoides]	RBS1_WHEAT RecName: Full=Ribulose bisphosphate carboxylase small subunit, chloroplastic 1 {ECO:0000255|HAMAP-Rule:MF_00860}; Short=RuBisCO small subunit 1 {ECO:0000255|HAMAP-Rule:MF_00860}; AltName: Full=Ribulose bisphosphate carboxylase small chain PWS4.3, chloroplastic; Short=RuBisCO small subunit PWS4.3; Flags: Precursor;	A0A446KJF1_TRITD RecName: Full=Ribulose bisphosphate carboxylase small subunit, chloroplastic {ECO:0000256|HAMAP-Rule:MF_00860}; Short=RuBisCO small subunit {ECO:0000256|HAMAP-Rule:MF_00860};	--	GO:0009507,chloroplast; GO:0009853,photorespiration; GO:0019253,reductive pentose-phosphate cycle; GO:0008150,biological_process; GO:0008152,metabolic process; GO:0009987,cellular process; GO:0043094,cellular metabolic compound salvage; GO:0044237,cellular metabolic process; GO:0005975,carbohydrate metabolic process; GO:0009058,biosynthetic process; GO:0015977,carbon fixation; GO:0015979,photosyn…	Ribulose bisphosphate carboxylase, small chain	--	--	--		Cluster-32462.13	3.46
Cluster-48793.1	331.2	336.1	325.17	61.01	64.37	63.22	-2.41817	0	0	down	1731	K18534 MPBQ/MSBQ methyltransferase [EC:2.1.1.295] | (RefSeq) Tocopherol O-methyltransferase, chloroplastic (A)	ko00130: Ubiquinone and other terpenoid-quinone biosynthesis; ko01100: Metabolic pathways; ko01110: Biosynthesis of secondary metabolites; ko01240: Biosynthesis of cofactors	uncharacterized protein LOC119323291 [Triticum dicoccoides]	--	A0A446WK58_TRITD RecName: Full=Methyltransf_11 domain-containing protein {ECO:0000259|Pfam:PF08241};	SAM-dependent methyltransferases	GO:0008168,methyltransferase activity; GO:0003674,molecular_function; GO:0003824,catalytic activity; GO:0016740,transferase activity; GO:0016741,transferase activity, transferring one-carbon groups	Methyltransferase domain	--	--	--		Cluster-60201.7	1134.94	1102.04	1139.77	60.22	59.99	64.13	-4.33185	0	0	down	963	K01602 ribulose-bisphosphate carboxylase small chain [EC:4.1.1.39] | (RefSeq) ribulose bisphosphate carboxylase small chain PWS4.3, chloroplastic-like (A)	ko00630: Glyoxylate and dicarboxylate metabolism; ko00710: Carbon fixation in photosynthetic organisms; ko01100: Metabolic pathways; ko01110: Biosynthesis of secondary metabolites; ko01200: Carbon metabolism	ribulose bisphosphate carboxylase small chain PWS4.3, chloroplastic-like [Triticum dicoccoides]	RBS1_WHEAT RecName: Full=Ribulose bisphosphate carboxylase small subunit, chloroplastic 1 {ECO:0000255|HAMAP-Rule:MF_00860}; Short=RuBisCO small subunit 1 {ECO:0000255|HAMAP-Rule:MF_00860}; AltName: Full=Ribulose bisphosphate carboxylase small chain PWS4.3, chloroplastic; Short=RuBisCO small subunit PWS4.3; Flags: Precursor;	A0A446KJF1_TRITD RecName: Full=Ribulose bisphosphate carboxylase small subunit, chloroplastic {ECO:0000256|HAMAP-Rule:MF_00860}; Short=RuBisCO small subunit {ECO:0000256|HAMAP-Rule:MF_00860};	--	GO:0009507,chloroplast; GO:0009853,photorespiration; GO:0019253,reductive pentose-phosphate cycle; GO:0008150,biological_process; GO:0008152,metabolic process; GO:0009987,cellular process; GO:0043094,cellular metabolic compound salvage; GO:0044237,cellular metabolic process; GO:0005975,carbohydrate metabolic process; GO:0009058,biosynthetic process; GO:0015977,carbon fixation; GO:0015979,photosyn…	Ribulose bisphosphate carboxylase, small chain	--	--	--		Cluster-78616.0	0.42
Cluster-49358.0	10.78	11.85	12.78	127.36	123.21	122.1	3.28705	0	0	up	1267	--	--	drought acclimation dehydrin WZY2, partial [Agropyron cristatum]	--	G1DJ94_AGRCR SubName: Full=Drought acclimation dehydrin WZY2 {ECO:0000313|EMBL:AEJ88293.1}; Flags: Fragment;	--	GO:0009415,response to water; GO:0001101,response to acid chemical; GO:0008150,biological_process; GO:0009628,response to abiotic stimulus; GO:0010035,response to inorganic substance; GO:0042221,response to chemical; GO:0050896,response to stimulus; GO:1901700,response to oxygen-containing compound	--	--	--	--		Cluster-60201.9	2994.23	3027.1	2933.93	206.52	189.38	180.76	-4.08981	0	0	down	839	K01602 ribulose-bisphosphate carboxylase small chain [EC:4.1.1.39] | (RefSeq) ribulose bisphosphate carboxylase small chain PWS4.3, chloroplastic-like (A)	ko00630: Glyoxylate and dicarboxylate metabolism; ko00710: Carbon fixation in photosynthetic organisms; ko01100: Metabolic pathways; ko01110: Biosynthesis of secondary metabolites; ko01200: Carbon metabolism	ribulose bisphosphate carboxylase small chain PWS4.3, chloroplastic-like [Triticum dicoccoides]	RBS1_WHEAT RecName: Full=Ribulose bisphosphate carboxylase small subunit, chloroplastic 1 {ECO:0000255|HAMAP-Rule:MF_00860}; Short=RuBisCO small subunit 1 {ECO:0000255|HAMAP-Rule:MF_00860}; AltName: Full=Ribulose bisphosphate carboxylase small chain PWS4.3, chloroplastic; Short=RuBisCO small subunit PWS4.3; Flags: Precursor;	A0A446KJF1_TRITD RecName: Full=Ribulose bisphosphate carboxylase small subunit, chloroplastic {ECO:0000256|HAMAP-Rule:MF_00860}; Short=RuBisCO small subunit {ECO:0000256|HAMAP-Rule:MF_00860};	--	GO:0009507,chloroplast; GO:0009853,photorespiration; GO:0019253,reductive pentose-phosphate cycle; GO:0008150,biological_process; GO:0008152,metabolic process; GO:0009987,cellular process; GO:0043094,cellular metabolic compound salvage; GO:0044237,cellular metabolic process; GO:0005975,carbohydrate metabolic process; GO:0009058,biosynthetic process; GO:0015977,carbon fixation; GO:0015979,photosyn…	Ribulose bisphosphate carboxylase, small chain	--	--	--		Cluster-67835.9	21.77
Cluster-49362.1	90.92	98.94	92.81	2.3	3.24	3.22	-5.13945	0	0	down	1322	--	--	--	--	--	--	--	--	--	--	--		Cluster-61085.6	104.78	99.1	94.63	892.07	780.96	833.52	2.93768	0	0	up	845	--	--	hypothetical protein ZWY2020_032850 [Hordeum vulgare]	--	F2DMU9_HORVV SubName: Full=Predicted protein {ECO:0000313|EMBL:BAJ96420.1};	--	--	--	--	--	--		Cluster-785.11	10.63
Cluster-4953.1	1.96	2.48	3.01	117.2	115.56	115.04	5.39098	0	0	up	1934	K05278 flavonol synthase [EC:1.14.20.6] | (RefSeq) flavonol synthase/flavanone 3-hydroxylase (A)	ko00941: Flavonoid biosynthesis; ko01100: Metabolic pathways; ko01110: Biosynthesis of secondary metabolites	unnamed protein product [Triticum turgidum subsp. durum]	JOX2_ARATH RecName: Full=Jasmonate-induced oxygenase 2 {ECO:0000303|PubMed:28559313}; EC=1.14.11.- {ECO:0000269|PubMed:28559313, ECO:0000269|PubMed:28760569, ECO:0000269|PubMed:33516967}; AltName: Full=2-oxoglutarate-dependent dioxygenase JOX2 {ECO:0000305}; AltName: Full=Jasmonic acid oxidase 2 {ECO:0000303|PubMed:28760569};	A0A446Q4B8_TRITD RecName: Full=Fe2OG dioxygenase domain-containing protein {ECO:0000259|PROSITE:PS51471};	Iron/ascorbate family oxidoreductases	GO:0005829,cytosol; GO:0051213,dioxygenase activity; GO:0005506,iron ion binding; GO:0120091,jasmonic acid hydrolase; GO:0097237,cellular response to toxic substance; GO:0006952,defense response; GO:1900366,negative regulation of defense response to insect; GO:1900150,regulation of defense response to fungus; GO:2000022,regulation of jasmonic acid mediated signaling pathway; GO:0003674,molecular_…	non-haem dioxygenase in morphine synthesis N-terminal	--	--	--		Cluster-61091.0	20.18	29.61	71.41	103.76	121.63	102.78	2.16106	0	0	up	3029	K01583 arginine decarboxylase [EC:4.1.1.19] | (RefSeq) arginine decarboxylase 1 (A)	ko00330: Arginine and proline metabolism; ko01100: Metabolic pathways	arginine decarboxylase 1 [Triticum aestivum]	SPE1_ORYSJ RecName: Full=Arginine decarboxylase 1; Short=ARGDC1; Short=OsADC1; EC=4.1.1.19;	A0A446RIH6_TRITD RecName: Full=Arginine decarboxylase {ECO:0000256|ARBA:ARBA00012426, ECO:0000256|RuleBase:RU003740}; EC=4.1.1.19 {ECO:0000256|ARBA:ARBA00012426, ECO:0000256|RuleBase:RU003740};	--	GO:0008792,arginine decarboxylase activity; GO:0006527,arginine catabolic process; GO:0033388,putrescine biosynthetic process from arginine; GO:0009409,response to cold; GO:0008295,spermidine biosynthetic process; GO:0003674,molecular_function; GO:0003824,catalytic activity; GO:0016829,lyase activity; GO:0016830,carbon-carbon lyase activity; GO:0016831,carboxy-lyase activity; GO:0006082,organic a…	Pyridoxal-dependent decarboxylase, pyridoxal binding domain	--	--	--		Cluster-80544.1	2.18
Cluster-49578.0	33.13	33.7	48.01	6.02	9.78	6.71	-2.52706	0	0	down	3533	K04733 interleukin-1 receptor-associated kinase 4 [EC:2.7.11.1] | (RefSeq) proline-rich receptor-like protein kinase PERK12 (A)	--	leucine-rich repeat receptor protein kinase HPCA1 [Triticum urartu]	HPCA1_ARATH RecName: Full=Leucine-rich repeat receptor protein kinase HPCA1 {ECO:0000305}; EC=2.7.11.1 {ECO:0000269|PubMed:32076270}; AltName: Full=Protein HYDROGEN-PEROXIDE-INDUCED CALCIUM INCREASES 1 {ECO:0000303|PubMed:32076270}; Flags: Precursor;	A0A453I6C1_AEGTS RecName: Full=Protein kinase domain-containing protein {ECO:0000259|PROSITE:PS50011};	--	GO:0016021,integral component of membrane; GO:0000325,plant-type vacuole; GO:0005886,plasma membrane; GO:0009536,plastid; GO:0005524,ATP binding; GO:0016301,kinase activity; GO:0004675,transmembrane receptor protein serine/threonine kinase activity; GO:0009593,detection of chemical stimulus; GO:1901528,hydrogen peroxide mediated signaling pathway involved in stomatal movement; GO:0046777,protein …	Protein tyrosine and serine/threonine kinase	--	--	--		Cluster-61597.3	106.54	108.85	113.19	26.27	27	26.16	-2.19105	0	0	down	2096	K14494 DELLA protein | (RefSeq) DELLA protein RGL1-like (A)	ko04075: Plant hormone signal transduction	chitin-inducible gibberellin-responsive protein 2-like [Triticum dicoccoides]	CIGR2_ORYSJ RecName: Full=Chitin-inducible gibberellin-responsive protein 2;	A0A446M385_TRITD SubName: Full=Uncharacterized protein {ECO:0000313|EMBL:VAH44361.1};	--	GO:0005634,nucleus; GO:0003700,DNA-binding transcription factor activity; GO:0043565,sequence-specific DNA binding; GO:0006355,regulation of DNA-templated transcription; GO:0003674,molecular_function; GO:0140110,transcription regulator activity; GO:0003676,nucleic acid binding; GO:0003677,DNA binding; GO:0005488,binding; GO:0097159,organic cyclic compound binding; GO:1901363,heterocyclic compound…	GRAS domain family	GRAS	TF	GRAS		Cluster-22197.5	219.31
Cluster-49579.4	138.34	146.23	158.3	745.1	722.85	689.81	2.17859	0	0	up	1122	--	--	--	--	--	--	--	--	--	--	--		Cluster-61816.0	152.53	159.16	152.59	17.57	18.98	17.4	-3.24268	0	0	down	1751	K04733 interleukin-1 receptor-associated kinase 4 [EC:2.7.11.1] | (RefSeq) uncharacterized protein LOC120643627 (A)	--	hypothetical protein CFC21_014980 [Triticum aestivum]	GOS9_ORYSI RecName: Full=Protein GOS9;	A0A3B6AQX5_WHEAT RecName: Full=Dirigent protein {ECO:0000256|RuleBase:RU363099};	--	GO:0030246,carbohydrate binding; GO:0003674,molecular_function; GO:0005488,binding	Dirigent-like protein	--	--	--		Cluster-59808.0	4.5
Cluster-50137.2	81.17	75.35	72.22	5.07	4.74	3.32	-3.9006	0	0	down	4034	--	--	hypothetical protein [Triticum aestivum]	--	A0A0B4SVG8_WHEAT SubName: Full=Uncharacterized protein {ECO:0000313|EMBL:AJA71641.1};	--	GO:0016021,integral component of membrane; GO:0005575,cellular_component; GO:0016020,membrane; GO:0031224,intrinsic component of membrane; GO:0110165,cellular anatomical entity	--	--	--	--		Cluster-62460.1	28.88	30.48	29.12	229.92	217.3	224.25	2.80694	0	0	up	2230	K14411 RNA-binding protein Musashi | (RefSeq) uncharacterized protein LOC119276992 (A)	ko03015: mRNA surveillance pathway	protein synthesis inhibitor I [Brachypodium distachyon]	RIP2_HORVU RecName: Full=Protein synthesis inhibitor II; EC=3.2.2.22; AltName: Full=Ribosome-inactivating protein II; AltName: Full=rRNA N-glycosidase;	I1H5Y4_BRADI RecName: Full=rRNA N-glycosylase {ECO:0000256|RuleBase:RU004915}; EC=3.2.2.22 {ECO:0000256|RuleBase:RU004915};	--	GO:0005737,cytoplasm; GO:0030598,rRNA N-glycosylase activity; GO:0090729,toxin activity; GO:0050832,defense response to fungus; GO:0031640,killing of cells of another organism; GO:0017148,negative regulation of translation; GO:0003674,molecular_function; GO:0003824,catalytic activity; GO:0016787,hydrolase activity; GO:0016798,hydrolase activity, acting on glycosyl bonds; GO:0016799,hydrolase acti…	Ribosome inactivating protein	--	--	--		Cluster-10915.3	1.32
Cluster-50212.0	955.68	947.61	942.07	257.75	251.5	244.59	-2.07737	0	0	down	2503	K15283 solute carrier family 35, member E1 | (RefSeq) triose phosphate/phosphate translocator TPT, chloroplastic-like (A)	--	unnamed protein product [Triticum turgidum subsp. durum]	TPT_MAIZE RecName: Full=Triose phosphate/phosphate translocator, chloroplastic; Short=cTPT; Flags: Precursor;	A0A453EK50_AEGTS RecName: Full=TPT domain-containing protein {ECO:0000259|Pfam:PF03151};	Glucose-6-phosphate/phosphate and phosphoenolpyruvate/phosphate antiporter	GO:0031969,chloroplast membrane; GO:0005794,Golgi apparatus; GO:0016021,integral component of membrane; GO:0015297,antiporter activity; GO:0008514,organic anion transmembrane transporter activity; GO:0015605,organophosphate ester transmembrane transporter activity; GO:0015718,monocarboxylic acid transport; GO:0003674,molecular_function; GO:0005215,transporter activity; GO:0015291,secondary active…	Triose-phosphate Transporter family	--	--	--		Cluster-62509.3	2154.88	2085.99	2143.75	431.03	389.13	393.77	-2.53378	0	0	down	1326	K08910 light-harvesting complex I chlorophyll a/b binding protein 4 | (RefSeq) chlorophyll a-b binding protein 1B-20, chloroplastic-like (A)	ko00196: Photosynthesis - antenna proteins; ko01100: Metabolic pathways	chlorophyll a-b binding protein 1B-20, chloroplastic-like [Triticum dicoccoides]	CA4_ARATH RecName: Full=Chlorophyll a-b binding protein 4, chloroplastic {ECO:0000303|PubMed:10366881}; AltName: Full=LHCI type III CAB-4; Flags: Precursor;	W5FIZ2_WHEAT RecName: Full=Chlorophyll a-b binding protein, chloroplastic {ECO:0000256|RuleBase:RU363080};	--	GO:0009507,chloroplast; GO:0009941,chloroplast envelope; GO:0009534,chloroplast thylakoid; GO:0009535,chloroplast thylakoid membrane; GO:0005829,cytosol; GO:0016021,integral component of membrane; GO:0009522,photosystem I; GO:0009579,thylakoid; GO:0016168,chlorophyll binding; GO:0046872,metal ion binding; GO:0003729,mRNA binding; GO:0019904,protein domain specific binding; GO:0009768,photosynthes…	Chlorophyll A-B binding protein	--	--	--		Cluster-19491.126	6.11
Cluster-50401.0	34.29	33.68	34.97	0.97	1.16	1.14	-5.26467	0	0	down	2791	--	--	--	--	--	--	--	--	--	--	--		Cluster-62509.6	2418.78	2348.96	2497.51	267.34	238.33	259.29	-3.38488	0	0	down	1084	K08910 light-harvesting complex I chlorophyll a/b binding protein 4 | (RefSeq) chlorophyll a-b binding protein 1B-20, chloroplastic-like (A)	ko00196: Photosynthesis - antenna proteins; ko01100: Metabolic pathways	chlorophyll a-b binding protein 1B-20, chloroplastic-like [Triticum dicoccoides]	CA4_ARATH RecName: Full=Chlorophyll a-b binding protein 4, chloroplastic {ECO:0000303|PubMed:10366881}; AltName: Full=LHCI type III CAB-4; Flags: Precursor;	W5FIZ2_WHEAT RecName: Full=Chlorophyll a-b binding protein, chloroplastic {ECO:0000256|RuleBase:RU363080};	--	GO:0009507,chloroplast; GO:0009941,chloroplast envelope; GO:0009534,chloroplast thylakoid; GO:0009535,chloroplast thylakoid membrane; GO:0005829,cytosol; GO:0016021,integral component of membrane; GO:0009522,photosystem I; GO:0009579,thylakoid; GO:0016168,chlorophyll binding; GO:0046872,metal ion binding; GO:0003729,mRNA binding; GO:0019904,protein domain specific binding; GO:0009768,photosynthes…	Chlorophyll A-B binding protein	--	--	--		Cluster-34753.0	163.48
Cluster-50545.0	1.06	1.01	0.97	69.29	72.94	68.23	5.99929	0	0	up	2254	K01535 H+-transporting ATPase [EC:7.1.2.1] | (RefSeq) plasma membrane ATPase 1 (A)	ko00190: Oxidative phosphorylation; ko01100: Metabolic pathways	plasma membrane ATPase 1 [Brachypodium distachyon]	PMA1_NICPL RecName: Full=Plasma membrane ATPase 1; EC=7.1.2.1; AltName: Full=Proton pump 1;	I1GPG2_BRADI RecName: Full=Plasma membrane ATPase {ECO:0000256|RuleBase:RU362083}; EC=7.1.2.1 {ECO:0000256|RuleBase:RU362083};	Plasma membrane H+-transporting ATPase	GO:0016021,integral component of membrane; GO:0005886,plasma membrane; GO:0005524,ATP binding; GO:0016887,ATP hydrolysis activity; GO:0046872,metal ion binding; GO:0008553,P-type proton-exporting transporter activity; GO:0120029,proton export across plasma membrane; GO:0000166,nucleotide binding; GO:0003674,molecular_function; GO:0005488,binding; GO:0017076,purine nucleotide binding; GO:0030554,a…	E1-E2 ATPase	--	--	--		Cluster-64295.0	2.95	2.73	2.81	45.52	49.38	51.18	3.91759	0	0	up	3375	K12133 MYB-related transcription factor LHY | (RefSeq) protein LHY-like (A)	ko04712: Circadian rhythm - plant	hypothetical protein ZWY2020_003781 [Hordeum vulgare]	LHY_PETHY RecName: Full=Protein LATE ELONGATED HYPOCOTYL {ECO:0000303|PubMed:26124104}; Short=PhLHY {ECO:0000303|PubMed:26124104};	A0A446XHM7_TRITD SubName: Full=Uncharacterized protein {ECO:0000313|EMBL:VAI75813.1};	Zuotin and related molecular chaperones (DnaJ superfamily), contains DNA-binding domains	GO:0005634,nucleus; GO:0000976,transcription cis-regulatory region binding; GO:0007623,circadian rhythm; GO:0010597,green leaf volatile biosynthetic process; GO:0045892,negative regulation of DNA-templated transcription; GO:0042752,regulation of circadian rhythm; GO:0001067,transcription regulatory region nucleic acid binding; GO:0003674,molecular_function; GO:0003676,nucleic acid binding; GO:000…	Myb-like DNA-binding domain	MYB-related	TF	MYB->MYB-related		Cluster-46553.7	2.48
Cluster-50576.1	10.41	10.6	12.27	130.39	136.46	116.25	3.40327	0	0	up	2124	K08202 MFS transporter, OCT family, solute carrier family 22 (organic cation transporter), member 4/5 | (RefSeq) hypothetical protein (A)	--	organic cation/carnitine transporter 7 isoform X1 [Aegilops tauschii subsp. strangulata]	OCT7_ARATH RecName: Full=Organic cation/carnitine transporter 7; Short=AtOCT7;	A0A453LQG0_AEGTS RecName: Full=MFS domain-containing protein {ECO:0000259|PROSITE:PS50850};	Synaptic vesicle transporter SV2 (major facilitator superfamily)	GO:0016021,integral component of membrane; GO:0005886,plasma membrane; GO:0005524,ATP binding; GO:0090417,N-methylnicotinate transmembrane transporter activity; GO:0090416,nicotinate transmembrane transporter activity; GO:2001143,N-methylnicotinate transport; GO:2001142,nicotinate transport; GO:0000166,nucleotide binding; GO:0003674,molecular_function; GO:0005488,binding; GO:0017076,purine nucleo…	Sugar (and other) transporter	--	--	--		Cluster-64378.6	11.87	11.26	10.91	83.29	74.62	79.06	2.65933	0	0	up	2493	K17285 methanethiol oxidase [EC:1.8.3.4] | (RefSeq) selenium-binding protein 1-like (A)	ko00920: Sulfur metabolism; ko01100: Metabolic pathways	selenium-binding protein 1-like [Triticum dicoccoides]	SEBP1_ARATH RecName: Full=Selenium-binding protein 1 {ECO:0000303|PubMed:18354042}; Short=AtSBP1 {ECO:0000303|PubMed:25274629};	M8BRU4_AEGTA RecName: Full=Methanethiol oxidase {ECO:0000256|ARBA:ARBA00015601}; EC=1.8.3.4 {ECO:0000256|ARBA:ARBA00012510};	Selenium-binding protein	GO:0005829,cytosol; GO:0009506,plasmodesma; GO:0008430,selenium binding; GO:0071291,cellular response to selenium ion; GO:0046686,response to cadmium ion; GO:0042542,response to hydrogen peroxide; GO:0000103,sulfate assimilation; GO:0003674,molecular_function; GO:0005488,binding; GO:0008150,biological_process; GO:0009987,cellular process; GO:0010035,response to inorganic substance; GO:0010038,res…	56kDa selenium binding protein (SBP56)	--	--	--		Cluster-65626.4	36.65
Cluster-50602.2	14.84	14.92	13.12	134.83	128.16	138.27	3.10294	0	0	up	1750	K14638 solute carrier family 15 (peptide/histidine transporter), member 3/4 | (RefSeq) protein NRT1/ PTR FAMILY 7.3-like (A)	--	hypothetical protein ZWY2020_022014 [Hordeum vulgare]	PTR14_ARATH RecName: Full=Protein NRT1/ PTR FAMILY 7.3; Short=AtNPF7.3; AltName: Full=Nitrate transporter 1.5;	A0A446VLH5_TRITD SubName: Full=Uncharacterized protein {ECO:0000313|EMBL:VAI48723.1};	H+/oligopeptide symporter	GO:0016021,integral component of membrane; GO:0005886,plasma membrane; GO:0015112,nitrate transmembrane transporter activity; GO:0015386,potassium:proton antiporter activity; GO:0015293,symporter activity; GO:0010150,leaf senescence; GO:0015706,nitrate transmembrane transport; GO:0055075,potassium ion homeostasis; GO:1902600,proton transmembrane transport; GO:0010167,response to nitrate; GO:00036…	POT family	--	--	--		Cluster-64770.1	259.59	271.94	267.39	42.44	49.73	48.07	-2.64881	0	0	down	2289	K22520 protein disulfide-isomerase [EC:5.3.4.1] | (RefSeq) protein SPA, chloroplastic-like (A)	--	unnamed protein product [Triticum turgidum subsp. durum]	SPA_SOLLC RecName: Full=Protein SPA, chloroplastic {ECO:0000303|PubMed:24372694}; AltName: Full=Sugar partition-affecting protein {ECO:0000303|PubMed:24372694}; Flags: Precursor;	A0A446S9E6_TRITD SubName: Full=Uncharacterized protein {ECO:0000313|EMBL:VAI07692.1};	--	GO:0009507,chloroplast; GO:0009535,chloroplast thylakoid membrane; GO:0016021,integral component of membrane; GO:0003756,protein disulfide isomerase activity; GO:0010206,photosystem II repair; GO:0003674,molecular_function; GO:0003824,catalytic activity; GO:0016853,isomerase activity; GO:0016860,intramolecular oxidoreductase activity; GO:0016864,intramolecular oxidoreductase activity, transposing…	--	--	--	--		Cluster-71929.4	22.03
Cluster-50602.6	14.53	14.42	13.53	133.2	130.92	125.55	3.07738	0	0	up	2077	K14638 solute carrier family 15 (peptide/histidine transporter), member 3/4 | (RefSeq) protein NRT1/ PTR FAMILY 7.3-like (A)	--	protein NRT1/ PTR FAMILY 7.3-like [Hordeum vulgare subsp. vulgare]	PTR14_ARATH RecName: Full=Protein NRT1/ PTR FAMILY 7.3; Short=AtNPF7.3; AltName: Full=Nitrate transporter 1.5;	A0A8I6YWU5_HORVV SubName: Full=Uncharacterized protein {ECO:0000313|EnsemblPlants:HORVU.MOREX.r3.6HG0609530.1};	H+/oligopeptide symporter	GO:0016021,integral component of membrane; GO:0005886,plasma membrane; GO:0015112,nitrate transmembrane transporter activity; GO:0015386,potassium:proton antiporter activity; GO:0015293,symporter activity; GO:0010150,leaf senescence; GO:0015706,nitrate transmembrane transport; GO:0055075,potassium ion homeostasis; GO:1902600,proton transmembrane transport; GO:0010167,response to nitrate; GO:00036…	POT family	--	--	--		Cluster-65307.0	10.06	8.14	8.86	116.57	111	118.83	3.54427	0	0	up	1367	K13082 bifunctional dihydroflavonol 4-reductase/flavanone 4-reductase [EC:1.1.1.219 1.1.1.234] | (RefSeq) dihydroflavonol 4-reductase (A)	ko00941: Flavonoid biosynthesis; ko01100: Metabolic pathways; ko01110: Biosynthesis of secondary metabolites	dihydroflavonol 4-reductase [Aegilops tauschii subsp. strangulata]	DFRA_HORVU RecName: Full=Dihydroflavonol 4-reductase; Short=DFR; EC=1.1.1.219 {ECO:0000250|UniProtKB:Q9XES5}; AltName: Full=Dihydrokaempferol 4-reductase; AltName: Full=Flavanone 4-reductase; Short=FNR; EC=1.1.1.234 {ECO:0000250|UniProtKB:Q9XES5};	A0A453F3M8_AEGTS RecName: Full=Epimerase domain-containing protein {ECO:0000259|Pfam:PF01370};	Flavonol reductase/cinnamoyl-CoA reductase	GO:0045552,dihydrokaempferol 4-reductase activity; GO:0047890,flavanone 4-reductase activity; GO:0009718,anthocyanin-containing compound biosynthetic process; GO:0003674,molecular_function; GO:0003824,catalytic activity; GO:0016491,oxidoreductase activity; GO:0016614,oxidoreductase activity, acting on CH-OH group of donors; GO:0016616,oxidoreductase activity, acting on the CH-OH group of donors, …	NAD dependent epimerase/dehydratase family	--	--	--		Cluster-73376.5	58.62
Cluster-50719.0	275.35	283.51	272.49	21.49	23.05	22.97	-3.68035	0	0	down	629	K09873 aquaporin TIP | (RefSeq) probable aquaporin TIP1-2 (A)	--	unnamed protein product [Triticum turgidum subsp. durum]	TIP12_ORYSJ RecName: Full=Probable aquaporin TIP1-2; AltName: Full=Tonoplast intrinsic protein 1-2; Short=OsTIP1;2;	A0A453GXR5_AEGTS SubName: Full=Uncharacterized protein {ECO:0000313|EnsemblPlants:AET3Gv21248800.1};	Aquaporin (major intrinsic protein family)	GO:0016021,integral component of membrane; GO:0016020,membrane; GO:0005774,vacuolar membrane; GO:0015250,water channel activity; GO:0006833,water transport; GO:0003674,molecular_function; GO:0005215,transporter activity; GO:0005372,water transmembrane transporter activity; GO:0015267,channel activity; GO:0015318,inorganic molecular entity transmembrane transporter activity; GO:0022803,passive tra…	--	--	--	--		Cluster-6569.5	12.12	11.42	11.39	113.39	115.48	115.17	3.16045	0	0	up	1989	K03695 ATP-dependent Clp protease ATP-binding subunit ClpB | (RefSeq) chaperone protein ClpB3, chloroplastic (A)	--	unnamed protein product [Triticum turgidum subsp. durum]	JAL3_ARATH RecName: Full=Jacalin-related lectin 3; AltName: Full=Mannose-binding lectin superfamily protein;	A0A453FNE1_AEGTS SubName: Full=Uncharacterized protein {ECO:0000313|EnsemblPlants:AET3Gv20727000.1};	--	GO:0030246,carbohydrate binding; GO:0003674,molecular_function; GO:0005488,binding	Jacalin-like lectin domain	--	--	--		Cluster-76711.0	21.55
Cluster-50769.0	3825.92	3923.52	3842.39	925.13	896.25	945	-2.18649	0	0	down	1669	K02716 photosystem II oxygen-evolving enhancer protein 1 | (RefSeq) oxygen-evolving enhancer protein 1, chloroplastic (A)	ko00195: Photosynthesis; ko01100: Metabolic pathways	oxygen-evolving enhancer protein 1, chloroplastic [Triticum aestivum]	PSBO_WHEAT RecName: Full=Oxygen-evolving enhancer protein 1, chloroplastic; Short=OEE1; AltName: Full=33 kDa subunit of oxygen evolving system of photosystem II; AltName: Full=33 kDa thylakoid membrane protein; AltName: Full=OEC 33 kDa subunit; Flags: Precursor;	W5B9L0_WHEAT SubName: Full=Oxygen evolving enhancer protein {ECO:0000313|EMBL:ARQ82872.1, ECO:0000313|EnsemblPlants:TraesCS2B02G270300.2};	--	GO:0009535,chloroplast thylakoid membrane; GO:0009654,photosystem II oxygen evolving complex; GO:0010242,oxygen evolving activity; GO:0010207,photosystem II assembly; GO:0042549,photosystem II stabilization; GO:0003674,molecular_function; GO:0003824,catalytic activity; GO:0016491,oxidoreductase activity; GO:0006091,generation of precursor metabolites and energy; GO:0008150,biological_process; GO:…	Manganese-stabilising protein / photosystem II polypeptide	--	--	--		Cluster-67671.5	1531	1471.41	1524.1	228.89	214.88	207.62	-2.93095	0	0	down	857	K02693 photosystem I subunit IV | (RefSeq) photosystem I reaction center subunit IV, chloroplastic (A)	ko00195: Photosynthesis; ko01100: Metabolic pathways	photosystem I reaction center subunit IV, chloroplastic [Aegilops tauschii subsp. strangulata]	PSAE_HORVU RecName: Full=Photosystem I reaction center subunit IV, chloroplastic; Short=PSI-E; AltName: Full=Photosystem I 10.8 kDa polypeptide; Flags: Precursor;	A0A453MA90_AEGTS SubName: Full=Uncharacterized protein {ECO:0000313|EnsemblPlants:AET5Gv21114600.2};	--	GO:0009535,chloroplast thylakoid membrane; GO:0009538,photosystem I reaction center; GO:0015979,photosynthesis; GO:0008150,biological_process; GO:0008152,metabolic process; GO:0009987,cellular process; GO:0044237,cellular metabolic process; GO:0005575,cellular_component; GO:0005622,intracellular anatomical structure; GO:0005737,cytoplasm; GO:0009507,chloroplast; GO:0009526,plastid envelope; GO:00…	Photosystem I reaction centre subunit IV / PsaE	--	--	--		Cluster-52069.1	1.77
Cluster-50769.2	3452.02	3639.72	3446.5	704.16	717.82	751.13	-2.40125	0	0	down	1663	K02716 photosystem II oxygen-evolving enhancer protein 1 | (RefSeq) oxygen-evolving enhancer protein 1, chloroplastic (A)	ko00195: Photosynthesis; ko01100: Metabolic pathways	oxygen-evolving enhancer protein 1, chloroplastic [Triticum aestivum]	PSBO_WHEAT RecName: Full=Oxygen-evolving enhancer protein 1, chloroplastic; Short=OEE1; AltName: Full=33 kDa subunit of oxygen evolving system of photosystem II; AltName: Full=33 kDa thylakoid membrane protein; AltName: Full=OEC 33 kDa subunit; Flags: Precursor;	W5B9L0_WHEAT SubName: Full=Oxygen evolving enhancer protein {ECO:0000313|EMBL:ARQ82872.1, ECO:0000313|EnsemblPlants:TraesCS2B02G270300.2};	--	GO:0009535,chloroplast thylakoid membrane; GO:0009654,photosystem II oxygen evolving complex; GO:0010242,oxygen evolving activity; GO:0010207,photosystem II assembly; GO:0042549,photosystem II stabilization; GO:0003674,molecular_function; GO:0003824,catalytic activity; GO:0016491,oxidoreductase activity; GO:0006091,generation of precursor metabolites and energy; GO:0008150,biological_process; GO:…	Manganese-stabilising protein / photosystem II polypeptide	--	--	--		Cluster-67671.7	921.86	830.25	935.54	29.68	34.4	31.46	-4.95308	0	0	down	855	K02693 photosystem I subunit IV | (RefSeq) photosystem I reaction center subunit IV, chloroplastic (A)	ko00195: Photosynthesis; ko01100: Metabolic pathways	photosystem I reaction center subunit IV, chloroplastic [Aegilops tauschii subsp. strangulata]	PSAE_HORVU RecName: Full=Photosystem I reaction center subunit IV, chloroplastic; Short=PSI-E; AltName: Full=Photosystem I 10.8 kDa polypeptide; Flags: Precursor;	A0A453MA90_AEGTS SubName: Full=Uncharacterized protein {ECO:0000313|EnsemblPlants:AET5Gv21114600.2};	--	GO:0009535,chloroplast thylakoid membrane; GO:0009538,photosystem I reaction center; GO:0015979,photosynthesis; GO:0008150,biological_process; GO:0008152,metabolic process; GO:0009987,cellular process; GO:0044237,cellular metabolic process; GO:0005575,cellular_component; GO:0005622,intracellular anatomical structure; GO:0005737,cytoplasm; GO:0009507,chloroplast; GO:0009526,plastid envelope; GO:00…	Photosystem I reaction centre subunit IV / PsaE	--	--	--		Cluster-32019.6	56.1
Cluster-51464.0	22.89	21.15	19.62	118.48	117.12	115.58	2.34483	0	0	up	1441	K03593 ATP-binding protein involved in chromosome partitioning | (RefSeq) iron-sulfur protein NUBPL isoform X1 (A)	--	cytosolic Fe-S cluster assembly factor NBP35-like [Triticum dicoccoides]	NBP35_ARATH RecName: Full=Cytosolic Fe-S cluster assembly factor NBP35 {ECO:0000255|HAMAP-Rule:MF_03038}; AltName: Full=Nucleotide binding protein 35; Short=AtNBP35;	A0A453P0V1_AEGTS RecName: Full=Cytosolic Fe-S cluster assembly factor NBP35 {ECO:0000256|HAMAP-Rule:MF_03038};	Predicted ATPase, nucleotide-binding	GO:0005829,cytosol; GO:0051539,4 iron, 4 sulfur cluster binding; GO:0005524,ATP binding; GO:0140663,ATP-dependent FeS chaperone activity; GO:0051536,iron-sulfur cluster binding; GO:0046872,metal ion binding; GO:0042803,protein homodimerization activity; GO:0016226,iron-sulfur cluster assembly; GO:0003674,molecular_function; GO:0005488,binding; GO:0051540,metal cluster binding; GO:0000166,nucleoti…	NUBPL iron-transfer P-loop NTPase	--	--	--		Cluster-6776.3	7.95	6.51	6.91	77.53	80.71	81.18	3.34584	0	0	up	2787	K14157 alpha-aminoadipic semialdehyde synthase [EC:1.5.1.8 1.5.1.9] | (RefSeq) alpha-aminoadipic semialdehyde synthase-like (A)	ko00310: Lysine degradation; ko01100: Metabolic pathways; ko01110: Biosynthesis of secondary metabolites	unnamed protein product [Triticum turgidum subsp. durum]	AASS_ARATH RecName: Full=Alpha-aminoadipic semialdehyde synthase; AltName: Full=cAt-LKR/SDH; Short=LKR/SDH; Includes: RecName: Full=Lysine ketoglutarate reductase; Short=LKR; EC=1.5.1.8; Includes: RecName: Full=Saccharopine dehydrogenase; EC=1.5.1.9; AltName: Full=cAt-SDH; Short=SDH;	A0A446VR66_TRITD SubName: Full=Uncharacterized protein {ECO:0000313|EMBL:VAI50362.1};	Lysine-ketoglutarate reductase/saccharopine dehydrogenase	GO:0005737,cytoplasm; GO:0047131,saccharopine dehydrogenase (NAD+, L-glutamate-forming) activity; GO:0047130,saccharopine dehydrogenase (NADP+, L-lysine-forming) activity; GO:0004753,saccharopine dehydrogenase activity; GO:0033512,L-lysine catabolic process to acetyl-CoA via saccharopine; GO:0019878,lysine biosynthetic process via aminoadipic acid; GO:0003674,molecular_function; GO:0003824,cataly…	Saccharopine dehydrogenase C-terminal domain	--	--	--		Cluster-50239.0	49.28
Cluster-51493.1	14.36	16.13	14.59	82.04	80.14	78.15	2.27663	0	0	up	2580	K01180 endo-1,3(4)-beta-glucanase [EC:3.2.1.6] | (RefSeq) probable endo-1,3(4)-beta-glucanase ARB_01444 (A)	--	predicted protein [Hordeum vulgare subsp. vulgare]	--	F2D546_HORVV RecName: Full=Endo-1,3(4)-beta-glucanase {ECO:0000256|ARBA:ARBA00012599}; EC=3.2.1.6 {ECO:0000256|ARBA:ARBA00012599};	Predicted endo-1,3-beta-glucanase	GO:0008422,beta-glucosidase activity; GO:0052861,glucan endo-1,3-beta-glucanase activity, C-3 substituted reducing group; GO:0052862,glucan endo-1,4-beta-glucanase activity, C-3 substituted reducing group; GO:0008152,metabolic process; GO:0003674,molecular_function; GO:0003824,catalytic activity; GO:0004553,hydrolase activity, hydrolyzing O-glycosyl compounds; GO:0015926,glucosidase activity; GO:…	Glycosyl hydrolase family 81 C-terminal domain	--	--	--		Cluster-6776.4	10.49	10.41	10.62	62.67	68.48	63.9	2.48873	0	0	up	2910	K14157 alpha-aminoadipic semialdehyde synthase [EC:1.5.1.8 1.5.1.9] | (RefSeq) alpha-aminoadipic semialdehyde synthase-like isoform X1 (A)	ko00310: Lysine degradation; ko01100: Metabolic pathways; ko01110: Biosynthesis of secondary metabolites	alpha-aminoadipic semialdehyde synthase-like isoform X1 [Triticum aestivum]	AASS_ARATH RecName: Full=Alpha-aminoadipic semialdehyde synthase; AltName: Full=cAt-LKR/SDH; Short=LKR/SDH; Includes: RecName: Full=Lysine ketoglutarate reductase; Short=LKR; EC=1.5.1.8; Includes: RecName: Full=Saccharopine dehydrogenase; EC=1.5.1.9; AltName: Full=cAt-SDH; Short=SDH;	A0A446VR73_TRITD SubName: Full=Uncharacterized protein {ECO:0000313|EMBL:VAI50363.1};	Lysine-ketoglutarate reductase/saccharopine dehydrogenase	GO:0005737,cytoplasm; GO:0047131,saccharopine dehydrogenase (NAD+, L-glutamate-forming) activity; GO:0047130,saccharopine dehydrogenase (NADP+, L-lysine-forming) activity; GO:0004753,saccharopine dehydrogenase activity; GO:0033512,L-lysine catabolic process to acetyl-CoA via saccharopine; GO:0019878,lysine biosynthetic process via aminoadipic acid; GO:0003674,molecular_function; GO:0003824,cataly…	LOR/SDH bifunctional enzyme conserved region	--	--	--		Cluster-27604.2	0.11
Cluster-51854.1	259.07	246.57	243.5	32.51	32.18	35.7	-3.02371	0	0	down	2124	K01623 fructose-bisphosphate aldolase, class I [EC:4.1.2.13] | (RefSeq) fructose-bisphosphate aldolase, chloroplastic-like (A)	ko00010: Glycolysis / Gluconeogenesis; ko00030: Pentose phosphate pathway; ko00051: Fructose and mannose metabolism; ko00710: Carbon fixation in photosynthetic organisms; ko01100: Metabolic pathways; ko01110: Biosynthesis of secondary metabolites; ko01200: Carbon metabolism; ko01230: Biosynthesis of amino acids	fructose-bisphosphate aldolase, chloroplastic [Aegilops tauschii subsp. strangulata]	ALFP_ORYSJ RecName: Full=Fructose-bisphosphate aldolase, chloroplastic {ECO:0000305}; EC=4.1.2.13 {ECO:0000305}; AltName: Full=Chloroplastic aldolase {ECO:0000303|PubMed:8163192}; Short=AldP {ECO:0000303|PubMed:8163192}; Flags: Precursor;	W5G4A2_WHEAT RecName: Full=Fructose-bisphosphate aldolase {ECO:0000256|ARBA:ARBA00013068, ECO:0000256|RuleBase:RU003994}; EC=4.1.2.13 {ECO:0000256|ARBA:ARBA00013068, ECO:0000256|RuleBase:RU003994};	Fructose-biphosphate aldolase	GO:0005737,cytoplasm; GO:0005829,cytosol; GO:0010287,plastoglobule; GO:0004332,fructose-bisphosphate aldolase activity; GO:0030388,fructose 1,6-bisphosphate metabolic process; GO:0006094,gluconeogenesis; GO:0006096,glycolytic process; GO:0003674,molecular_function; GO:0003824,catalytic activity; GO:0016829,lyase activity; GO:0016830,carbon-carbon lyase activity; GO:0016832,aldehyde-lyase activity…	Fructose-bisphosphate aldolase class-I	--	--	--		Cluster-67868.1	39.98	38.75	37.65	232.99	235.2	238.72	2.45942	0	0	up	4824	K05929 phosphoethanolamine N-methyltransferase [EC:2.1.1.103] | (RefSeq) phosphomethylethanolamine N-methyltransferase-like isoform X1 (A)	ko00564: Glycerophospholipid metabolism	unnamed protein product [Triticum turgidum subsp. durum]	PEAM1_ARATH RecName: Full=Phosphoethanolamine N-methyltransferase 1; Short=AtNMT1; Short=PEAMT 1; EC=2.1.1.103; AltName: Full=Protein XIPOTL 1;	A0A452ZRE8_AEGTS RecName: Full=Methyltransf_11 domain-containing protein {ECO:0000259|Pfam:PF08241};	SAM-dependent methyltransferases	GO:0005737,cytoplasm; GO:0008168,methyltransferase activity; GO:0000234,phosphoethanolamine N-methyltransferase activity; GO:0052667,phosphomethylethanolamine N-methyltransferase activity; GO:0042425,choline biosynthetic process; GO:0032259,methylation; GO:0006656,phosphatidylcholine biosynthetic process; GO:0009555,pollen development; GO:0009860,pollen tube growth; GO:0010183,pollen tube guidanc…	zinc-binding in reverse transcriptase	--	--	--		Cluster-13793.13	1539.98
Cluster-51854.3	923.87	959.47	943.85	127.54	126.61	128.39	-3.01014	0	0	down	2128	K01623 fructose-bisphosphate aldolase, class I [EC:4.1.2.13] | (RefSeq) fructose-bisphosphate aldolase, chloroplastic-like (A)	ko00010: Glycolysis / Gluconeogenesis; ko00030: Pentose phosphate pathway; ko00051: Fructose and mannose metabolism; ko00710: Carbon fixation in photosynthetic organisms; ko01100: Metabolic pathways; ko01110: Biosynthesis of secondary metabolites; ko01200: Carbon metabolism; ko01230: Biosynthesis of amino acids	fructose-bisphosphate aldolase, chloroplastic [Aegilops tauschii subsp. strangulata]	ALFP_ORYSJ RecName: Full=Fructose-bisphosphate aldolase, chloroplastic {ECO:0000305}; EC=4.1.2.13 {ECO:0000305}; AltName: Full=Chloroplastic aldolase {ECO:0000303|PubMed:8163192}; Short=AldP {ECO:0000303|PubMed:8163192}; Flags: Precursor;	W5G4A2_WHEAT RecName: Full=Fructose-bisphosphate aldolase {ECO:0000256|ARBA:ARBA00013068, ECO:0000256|RuleBase:RU003994}; EC=4.1.2.13 {ECO:0000256|ARBA:ARBA00013068, ECO:0000256|RuleBase:RU003994};	Fructose-biphosphate aldolase	GO:0005737,cytoplasm; GO:0005829,cytosol; GO:0010287,plastoglobule; GO:0004332,fructose-bisphosphate aldolase activity; GO:0030388,fructose 1,6-bisphosphate metabolic process; GO:0006094,gluconeogenesis; GO:0006096,glycolytic process; GO:0003674,molecular_function; GO:0003824,catalytic activity; GO:0016829,lyase activity; GO:0016830,carbon-carbon lyase activity; GO:0016832,aldehyde-lyase activity…	Fructose-bisphosphate aldolase class-I	--	--	--		Cluster-68309.6	1.97	1.62	1.67	80.38	66.95	74.53	5.02531	0	0	up	2050	K13071 pheophorbide a oxygenase [EC:1.14.15.17] | (RefSeq) pheophorbide a oxygenase, chloroplastic (A)	ko00860: Porphyrin metabolism; ko01110: Biosynthesis of secondary metabolites	protochlorophyllide-dependent translocon component 52, chloroplastic [Aegilops tauschii subsp. strangulata]	PTC52_ARATH RecName: Full=Protochlorophyllide-dependent translocon component 52, chloroplastic; AltName: Full=ACD1-like protein; AltName: Full=Protein TIC 55-IV; AltName: Full=Translocon at the inner envelope membrane of chloroplasts 55-IV; Flags: Precursor;	A0A453QW20_AEGTS RecName: Full=Rieske domain-containing protein {ECO:0000259|PROSITE:PS51296};	--	GO:0009941,chloroplast envelope; GO:0009706,chloroplast inner membrane; GO:0005737,cytoplasm; GO:0005829,cytosol; GO:0016021,integral component of membrane; GO:0009536,plastid; GO:0051537,2 iron, 2 sulfur cluster binding; GO:0010277,chlorophyllide a oxygenase [overall] activity; GO:0046872,metal ion binding; GO:0016491,oxidoreductase activity; GO:0015031,protein transport; GO:0003674,molecular_fu…	Pheophorbide a oxygenase	--	--	--		Cluster-72202.3	244.46
Cluster-52100.6	171.32	176.87	177.89	891.61	901.26	950.37	2.67083	0	0	up	2694	K00549 5-methyltetrahydropteroyltriglutamate--homocysteine methyltransferase [EC:2.1.1.14] | (RefSeq) 5-methyltetrahydropteroyltriglutamate-- homocysteine methyltransferase 1-like (A)	ko00270: Cysteine and methionine metabolism; ko00450: Selenocompound metabolism; ko01100: Metabolic pathways; ko01110: Biosynthesis of secondary metabolites; ko01230: Biosynthesis of amino acids	hypothetical protein ZWY2020_030188 [Hordeum vulgare]	METE1_ORYSJ RecName: Full=5-methyltetrahydropteroyltriglutamate--homocysteine methyltransferase 1; EC=2.1.1.14; AltName: Full=Cobalamin-independent methionine synthase 1;	A0A453JJJ5_AEGTS RecName: Full=5-methyltetrahydropteroyltriglutamate--homocysteine S-methyltransferase {ECO:0000256|ARBA:ARBA00012034}; EC=2.1.1.14 {ECO:0000256|ARBA:ARBA00012034};	Methionine synthase II (cobalamin-independent)	GO:0005829,cytosol; GO:0003871,5-methyltetrahydropteroyltriglutamate-homocysteine S-methyltransferase activity; GO:0008270,zinc ion binding; GO:0009086,methionine biosynthetic process; GO:0032259,methylation; GO:0003674,molecular_function; GO:0003824,catalytic activity; GO:0008168,methyltransferase activity; GO:0008172,S-methyltransferase activity; GO:0016740,transferase activity; GO:0016741,tran…	Cobalamin-independent synthase, Catalytic domain	--	--	--		Cluster-68371.7	302.59	318.84	328.45	3.89	4.84	3.54	-6.42697	0	0	down	1052	--	--	germin-like protein 8-14 [Aegilops tauschii subsp. strangulata]	GL814_ORYSJ RecName: Full=Germin-like protein 8-14; AltName: Full=Germin-like protein 1; AltName: Full=Germin-like protein 5; Short=OsGER5; Flags: Precursor;	A0A453AI34_AEGTS RecName: Full=Germin-like protein {ECO:0000256|RuleBase:RU366015};	--	GO:0048046,apoplast; GO:0030145,manganese ion binding; GO:0003674,molecular_function; GO:0005488,binding; GO:0043167,ion binding; GO:0043169,cation binding; GO:0046872,metal ion binding; GO:0046914,transition metal ion binding; GO:0005575,cellular_component; GO:0005576,extracellular region; GO:0110165,cellular anatomical entity	Cupin	--	--	--		Cluster-48656.0	18.17
Cluster-52812.0	1754.76	1845.25	1713.28	142.64	147.86	157.25	-3.66361	0	0	down	904	K08905 photosystem I subunit V | (RefSeq) photosystem I reaction center subunit V, chloroplastic (A)	ko00195: Photosynthesis; ko01100: Metabolic pathways	photosystem I reaction center subunit V, chloroplastic [Aegilops tauschii subsp. strangulata]	PSAG_HORVU RecName: Full=Photosystem I reaction center subunit V, chloroplastic; AltName: Full=PSI-G; AltName: Full=Photosystem I 9 kDa protein; Flags: Precursor;	A0A453L315_AEGTS RecName: Full=Photosystem I reaction center subunit V, chloroplastic {ECO:0000256|ARBA:ARBA00013810}; AltName: Full=PSI-G {ECO:0000256|ARBA:ARBA00033434};	--	GO:0009535,chloroplast thylakoid membrane; GO:0016021,integral component of membrane; GO:0009522,photosystem I; GO:0015979,photosynthesis; GO:0008150,biological_process; GO:0008152,metabolic process; GO:0009987,cellular process; GO:0044237,cellular metabolic process; GO:0005575,cellular_component; GO:0005622,intracellular anatomical structure; GO:0005737,cytoplasm; GO:0009507,chloroplast; GO:0009…	Photosystem I psaG / psaK	--	--	--		Cluster-68474.6	7.04	9.13	8.88	248.46	218.97	223.33	4.65424	0	0	up	1156	--	--	--	--	--	--	--	--	--	--	--		Cluster-15177.6	54.36
Cluster-52812.1	798.61	880.81	829.01	100.52	99.78	103.23	-3.14562	0	0	down	895	K08905 photosystem I subunit V | (RefSeq) photosystem I reaction center subunit V, chloroplastic (A)	ko00195: Photosynthesis; ko01100: Metabolic pathways	photosystem I reaction center subunit V, chloroplastic [Aegilops tauschii subsp. strangulata]	PSAG_HORVU RecName: Full=Photosystem I reaction center subunit V, chloroplastic; AltName: Full=PSI-G; AltName: Full=Photosystem I 9 kDa protein; Flags: Precursor;	A0A453L315_AEGTS RecName: Full=Photosystem I reaction center subunit V, chloroplastic {ECO:0000256|ARBA:ARBA00013810}; AltName: Full=PSI-G {ECO:0000256|ARBA:ARBA00033434};	--	GO:0009535,chloroplast thylakoid membrane; GO:0016021,integral component of membrane; GO:0009522,photosystem I; GO:0015979,photosynthesis; GO:0008150,biological_process; GO:0008152,metabolic process; GO:0009987,cellular process; GO:0044237,cellular metabolic process; GO:0005575,cellular_component; GO:0005622,intracellular anatomical structure; GO:0005737,cytoplasm; GO:0009507,chloroplast; GO:0009…	Photosystem I psaG / psaK	--	--	--		Cluster-68609.10	81.49	80.24	84.21	417.57	435.66	419.22	2.26458	0	0	up	1486	K00422 polyphenol oxidase [EC:1.10.3.1] | (RefSeq) polyphenol oxidase I, chloroplastic-like (A)	ko00350: Tyrosine metabolism; ko00950: Isoquinoline alkaloid biosynthesis; ko01100: Metabolic pathways; ko01110: Biosynthesis of secondary metabolites	polyphenol oxidase I, chloroplastic-like, partial [Triticum urartu]	PPO_PRUAR RecName: Full=Polyphenol oxidase latent form, chloroplastic {ECO:0000303|PubMed:28812349}; Short=L-PaPPO {ECO:0000303|PubMed:28812349}; Short=PA-PPO {ECO:0000303|PubMed:10198084}; Contains: RecName: Full=Polyphenol oxidase active form, chloroplastic {ECO:0000303|PubMed:28812349}; Short=A-PaPPO {ECO:0000303|PubMed:28812349}; EC=1.10.3.1 {ECO:0000269|PubMed:10198084, ECO:0000269|PubMed:28…	T1LWX4_TRIUA RecName: Full=Tyrosinase_Cu-bd domain-containing protein {ECO:0000259|PROSITE:PS00498};	--	GO:0009543,chloroplast thylakoid lumen; GO:0004097,catechol oxidase activity; GO:0046872,metal ion binding; GO:0046148,pigment biosynthetic process; GO:0003674,molecular_function; GO:0003824,catalytic activity; GO:0004497,monooxygenase activity; GO:0016491,oxidoreductase activity; GO:0016679,oxidoreductase activity, acting on diphenols and related substances as donors; GO:0016682,oxidoreductase a…	Protein of unknown function (DUF_B2219)	--	--	--		Cluster-72967.0	9.08
Cluster-52942.9	80.38	76.31	77.08	443.72	455.41	436.66	2.38609	0	0	up	2843	K03696 ATP-dependent Clp protease ATP-binding subunit ClpC | (RefSeq) chaperone protein ClpD1, chloroplastic (A)	--	chaperone protein ClpD1, chloroplastic-like [Lolium rigidum]	CLPD1_ORYSJ RecName: Full=Chaperone protein ClpD1, chloroplastic {ECO:0000305}; AltName: Full=ATP-dependent Clp protease ATP-binding subunit ClpD homolog 1 {ECO:0000305}; AltName: Full=Casein lytic proteinase D1 {ECO:0000303|PubMed:27457985}; Flags: Precursor;	I1IA46_BRADI RecName: Full=Clp R domain-containing protein {ECO:0000259|PROSITE:PS51903};	Chaperone HSP104 and related ATP-dependent Clp proteases	GO:0009507,chloroplast; GO:0005524,ATP binding; GO:0016887,ATP hydrolysis activity; GO:0034605,cellular response to heat; GO:1901002,positive regulation of response to salt stress; GO:1902584,positive regulation of response to water deprivation; GO:0000166,nucleotide binding; GO:0003674,molecular_function; GO:0005488,binding; GO:0017076,purine nucleotide binding; GO:0030554,adenyl nucleotide bind…	AAA domain (Cdc48 subfamily)	--	--	--		Cluster-6866.1	50.72	50.46	53.24	8.47	8.51	8.74	-2.71959	0	0	down	3473	K20923 mixed-linked glucan synthase [EC:2.4.1.-] | (RefSeq) probable mixed-linked glucan synthase 6 (A)	--	probable mixed-linked glucan synthase 6 [Aegilops tauschii subsp. strangulata]	CSLF6_ORYSJ RecName: Full=Probable mixed-linked glucan synthase 6; EC=2.4.1.-; AltName: Full=1,3;1,4-beta-D-glucan synthase 6; AltName: Full=Cellulose synthase-like protein F6; AltName: Full=OsCslF6;	A0A0R6UPC9_WHEAT SubName: Full=CslF6 {ECO:0000313|EMBL:AKJ66174.1, ECO:0000313|EnsemblPlants:TraesCS7D02G294300.1};	--	GO:0000139,Golgi membrane; GO:0016021,integral component of membrane; GO:0005886,plasma membrane; GO:0016760,cellulose synthase (UDP-forming) activity; GO:0051753,mannan synthase activity; GO:0071555,cell wall organization; GO:0030244,cellulose biosynthetic process; GO:0009833,plant-type primary cell wall biogenesis; GO:0003674,molecular_function; GO:0003824,catalytic activity; GO:0008194,UDP-gly…	Cellulose synthase	--	--	--		Cluster-69516.2	8.89
Cluster-53870.2	11.16	11.02	11.51	146.2	145.88	147.88	3.6104	0	0	up	1016	K00679 phospholipid:diacylglycerol acyltransferase [EC:2.3.1.158] | (RefSeq) hypothetical protein (A)	ko00561: Glycerolipid metabolism; ko01100: Metabolic pathways	GDSL esterase/lipase At5g55050-like [Triticum urartu]	GDL87_ARATH RecName: Full=GDSL esterase/lipase At5g55050; EC=3.1.1.-; AltName: Full=Extracellular lipase At5g55050; Flags: Precursor;	A0A453TA77_AEGTS SubName: Full=Uncharacterized protein {ECO:0000313|EnsemblPlants:AET7Gv21312000.4};	--	GO:0005576,extracellular region; GO:0009536,plastid; GO:0016298,lipase activity; GO:0016042,lipid catabolic process; GO:0003674,molecular_function; GO:0003824,catalytic activity; GO:0016787,hydrolase activity; GO:0016788,hydrolase activity, acting on ester bonds; GO:0006629,lipid metabolic process; GO:0008150,biological_process; GO:0008152,metabolic process; GO:0009056,catabolic process; GO:00442…	GDSL-like Lipase/Acylhydrolase	--	--	--		Cluster-68891.3	490.23	483.34	525.32	54.06	54.28	46.31	-3.41372	0	0	down	890	K02692 photosystem I subunit II | (RefSeq) photosystem I reaction center subunit II, chloroplastic (A)	ko00195: Photosynthesis; ko01100: Metabolic pathways	photosystem I reaction center subunit II, chloroplastic [Triticum dicoccoides]	PSAD_HORVU RecName: Full=Photosystem I reaction center subunit II, chloroplastic; AltName: Full=Photosystem I 20 kDa subunit; Short=PSI-D; Flags: Precursor;	A0A453M600_AEGTS RecName: Full=Photosystem I reaction center subunit II, chloroplastic {ECO:0000256|RuleBase:RU368104};	--	GO:0009535,chloroplast thylakoid membrane; GO:0009538,photosystem I reaction center; GO:0015979,photosynthesis; GO:0008150,biological_process; GO:0008152,metabolic process; GO:0009987,cellular process; GO:0044237,cellular metabolic process; GO:0005575,cellular_component; GO:0005622,intracellular anatomical structure; GO:0005737,cytoplasm; GO:0009507,chloroplast; GO:0009526,plastid envelope; GO:00…	PsaD	--	--	--		Cluster-1346.6	6.45
Cluster-54391.6	230.38	524.31	259.35	57.8	177.01	158.85	-2.5166	0	0	down	2955	--	--	bifunctional nuclease 1-like [Triticum aestivum]	BBD_ORYMI RecName: Full=Bifunctional nuclease; Short=OmBBD; EC=3.1.-.-;	A0A453PY36_AEGTS RecName: Full=BFN domain-containing protein {ECO:0000259|PROSITE:PS51658};	--	GO:0005634,nucleus; GO:0004518,nuclease activity; GO:0003674,molecular_function; GO:0003824,catalytic activity; GO:0016787,hydrolase activity; GO:0016788,hydrolase activity, acting on ester bonds; GO:0005575,cellular_component; GO:0005622,intracellular anatomical structure; GO:0043226,organelle; GO:0043227,membrane-bounded organelle; GO:0043229,intracellular organelle; GO:0043231,intracellular me…	Bifunctional nuclease domain	--	--	--		Cluster-68891.4	1903.42	1901.83	2030.32	526.16	521.77	514.74	-2.03902	0	0	down	1081	K02692 photosystem I subunit II | (RefSeq) photosystem I reaction center subunit II, chloroplastic (A)	ko00195: Photosynthesis; ko01100: Metabolic pathways	photosystem I reaction center subunit II, chloroplastic [Triticum dicoccoides]	PSAD_HORVU RecName: Full=Photosystem I reaction center subunit II, chloroplastic; AltName: Full=Photosystem I 20 kDa subunit; Short=PSI-D; Flags: Precursor;	A0A453M600_AEGTS RecName: Full=Photosystem I reaction center subunit II, chloroplastic {ECO:0000256|RuleBase:RU368104};	--	GO:0009535,chloroplast thylakoid membrane; GO:0009538,photosystem I reaction center; GO:0015979,photosynthesis; GO:0008150,biological_process; GO:0008152,metabolic process; GO:0009987,cellular process; GO:0044237,cellular metabolic process; GO:0005575,cellular_component; GO:0005622,intracellular anatomical structure; GO:0005737,cytoplasm; GO:0009507,chloroplast; GO:0009526,plastid envelope; GO:00…	PsaD	--	--	--		Cluster-59249.1	9.11
Cluster-54483.0	131.37	136.21	142.85	20.56	17.87	21.17	-2.94352	0	0	down	2169	--	--	root phototropism protein 2 [Aegilops tauschii subsp. strangulata]	RPT2_ARATH RecName: Full=Root phototropism protein 2; AltName: Full=BTB/POZ domain-containing protein RPT2;	A0A453HPF9_AEGTS SubName: Full=Uncharacterized protein {ECO:0000313|EnsemblPlants:AET4Gv20257900.3};	--	GO:0005737,cytoplasm; GO:0005634,nucleus; GO:0005777,peroxisome; GO:0009904,chloroplast accumulation movement; GO:0009638,phototropism; GO:0016567,protein ubiquitination; GO:0007165,signal transduction; GO:0006996,organelle organization; GO:0008150,biological_process; GO:0009657,plastid organization; GO:0009658,chloroplast organization; GO:0009902,chloroplast relocation; GO:0009987,cellular proce…	NPH3 family	--	--	--		Cluster-68989.3	113.92	113.98	123.51	3.91	4.34	4.33	-4.95172	0	0	down	1363	K20784 arabinosyltransferase [EC:2.4.2.-] | (RefSeq) hypothetical protein (A)	ko00514: Other types of O-glycan biosynthesis	hypothetical protein ZWY2020_006700 [Hordeum vulgare]	K502_ACTDE RecName: Full=Fruit protein pKIWI502;	A0A8I6X9G3_HORVV RecName: Full=FAD-binding FR-type domain-containing protein {ECO:0000259|PROSITE:PS51384};	--	GO:0016491,oxidoreductase activity; GO:0003674,molecular_function; GO:0003824,catalytic activity	Oxidoreductase NAD-binding domain	--	--	--		Cluster-56579.0	1.95
Cluster-54641.0	2.04	1.24	1.87	107.12	104.36	103.32	5.84159	0	0	up	2336	K00827 alanine-glyoxylate transaminase / (R)-3-amino-2-methylpropionate-pyruvate transaminase [EC:2.6.1.44 2.6.1.40] | (RefSeq) alanine--glyoxylate aminotransferase 2 homolog 3, mitochondrial-like (A)	ko00250: Alanine, aspartate and glutamate metabolism; ko00260: Glycine, serine and threonine metabolism; ko00270: Cysteine and methionine metabolism; ko00280: Valine, leucine and isoleucine degradation; ko01100: Metabolic pathways; ko01110: Biosynthesis of secondary metabolites	hypothetical protein ZWY2020_043888 [Hordeum vulgare]	AGT23_ARATH RecName: Full=Alanine--glyoxylate aminotransferase 2 homolog 3, mitochondrial; EC=2.6.1.44; AltName: Full=Beta-alanine-pyruvate aminotransferase 3; Flags: Precursor;	F2D2K3_HORVV SubName: Full=Predicted protein {ECO:0000313|EMBL:BAJ89324.1};	Alanine-glyoxylate aminotransferase AGT2	GO:0005739,mitochondrion; GO:0008453,alanine-glyoxylate transaminase activity; GO:0030170,pyridoxal phosphate binding; GO:0043562,cellular response to nitrogen levels; GO:0009853,photorespiration; GO:0003674,molecular_function; GO:0003824,catalytic activity; GO:0008483,transaminase activity; GO:0016740,transferase activity; GO:0016769,transferase activity, transferring nitrogenous groups; GO:0005…	Aminotransferase class-III	--	--	--		Cluster-68989.4	85.25	90.76	88.35	8.5	9.51	9.53	-3.40578	0	0	down	1363	K20784 arabinosyltransferase [EC:2.4.2.-] | (RefSeq) hypothetical protein (A)	ko00514: Other types of O-glycan biosynthesis	hypothetical protein ZWY2020_006700 [Hordeum vulgare]	K502_ACTDE RecName: Full=Fruit protein pKIWI502;	A0A8I6X9G3_HORVV RecName: Full=FAD-binding FR-type domain-containing protein {ECO:0000259|PROSITE:PS51384};	--	GO:0016491,oxidoreductase activity; GO:0003674,molecular_function; GO:0003824,catalytic activity	Oxidoreductase NAD-binding domain	--	--	--		Cluster-76301.3	16.31
Cluster-54641.1	1.79	1.11	1.55	100.78	108.74	101.11	6.15425	0	0	up	2569	K00827 alanine-glyoxylate transaminase / (R)-3-amino-2-methylpropionate-pyruvate transaminase [EC:2.6.1.44 2.6.1.40] | (RefSeq) alanine--glyoxylate aminotransferase 2 homolog 3, mitochondrial-like (A)	ko00250: Alanine, aspartate and glutamate metabolism; ko00260: Glycine, serine and threonine metabolism; ko00270: Cysteine and methionine metabolism; ko00280: Valine, leucine and isoleucine degradation; ko01100: Metabolic pathways; ko01110: Biosynthesis of secondary metabolites	alanine--glyoxylate aminotransferase 2 homolog 3, mitochondrial-like [Hordeum vulgare subsp. vulgare]	AGT23_ARATH RecName: Full=Alanine--glyoxylate aminotransferase 2 homolog 3, mitochondrial; EC=2.6.1.44; AltName: Full=Beta-alanine-pyruvate aminotransferase 3; Flags: Precursor;	F2D2K3_HORVV SubName: Full=Predicted protein {ECO:0000313|EMBL:BAJ89324.1};	Alanine-glyoxylate aminotransferase AGT2	GO:0005739,mitochondrion; GO:0008453,alanine-glyoxylate transaminase activity; GO:0030170,pyridoxal phosphate binding; GO:0043562,cellular response to nitrogen levels; GO:0009853,photorespiration; GO:0003674,molecular_function; GO:0003824,catalytic activity; GO:0008483,transaminase activity; GO:0016740,transferase activity; GO:0016769,transferase activity, transferring nitrogenous groups; GO:0005…	Aminotransferase class-III	--	--	--		Cluster-69782.1	7.81	4.84	7.59	495.24	471.83	460.43	6.03332	0	0	up	611	--	--	hypothetical protein CFC21_050490 [Triticum aestivum]	--	A0A453GTD0_AEGTS SubName: Full=Uncharacterized protein {ECO:0000313|EnsemblPlants:AET3Gv21198900.3};	--	--	ABA/WDS induced protein	--	--	--		Cluster-40407.5	17.3
Cluster-54666.4	90.54	89.05	88.5	1.06	1.61	1.19	-6.23244	0	0	down	1996	K16292 KDEL-tailed cysteine endopeptidase [EC:3.4.22.-] | (RefSeq) senescence-specific cysteine protease SAG39 (A)	--	cysteine proteinase [Hordeum vulgare]	SAG39_ORYSI RecName: Full=Senescence-specific cysteine protease SAG39 {ECO:0000305}; EC=3.4.22.- {ECO:0000305}; AltName: Full=Cysteine proteinase SAG39 {ECO:0000305}; AltName: Full=Protein SENESCENCE-ASSOCIATED GENE 39 {ECO:0000250|UniProtKB:Q7XWK5}; Flags: Precursor;	F2DJL2_HORVV SubName: Full=Predicted protein {ECO:0000313|EMBL:BAJ95283.1};	Cysteine proteinase Cathepsin L	GO:0010282,senescence-associated vacuole; GO:0008234,cysteine-type peptidase activity; GO:0007568,aging; GO:0010150,leaf senescence; GO:0010623,programmed cell death involved in cell development; GO:0006508,proteolysis; GO:0009737,response to abscisic acid; GO:0009723,response to ethylene; GO:0009739,response to gibberellin; GO:0003674,molecular_function; GO:0003824,catalytic activity; GO:0008233…	Papain family cysteine protease	--	--	--		Cluster-69782.10	267.02	221.41	261.08	3633.66	3505.93	3385.69	3.68624	0	0	up	619	--	--	--	--	A0A453GTD0_AEGTS SubName: Full=Uncharacterized protein {ECO:0000313|EnsemblPlants:AET3Gv21198900.3};	--	--	--	--	--	--		Cluster-61725.0	6.77
Cluster-54689.12	357.6	362.44	367.74	34.78	37.56	32.1	-3.44617	0	0	down	641	K13356 alcohol-forming fatty acyl-CoA reductase [EC:1.2.1.84] | (RefSeq) fatty acyl-CoA reductase 1-like (A)	ko00073: Cutin, suberine and wax biosynthesis; ko04146: Peroxisome	unnamed protein product [Triticum turgidum subsp. durum]	FAR_SIMCH RecName: Full=Alcohol-forming fatty acyl-CoA reductase; EC=1.2.1.84;	A0A446RP74_TRITD RecName: Full=Fatty acyl-CoA reductase {ECO:0000256|RuleBase:RU363097}; EC=1.2.1.84 {ECO:0000256|RuleBase:RU363097};	Acyl-CoA reductase	GO:0102965,alcohol-forming fatty acyl-CoA reductase activity; GO:0080019,fatty-acyl-CoA reductase (alcohol-forming) activity; GO:0006629,lipid metabolic process; GO:0003674,molecular_function; GO:0003824,catalytic activity; GO:0016491,oxidoreductase activity; GO:0016620,oxidoreductase activity, acting on the aldehyde or oxo group of donors, NAD or NADP as acceptor; GO:0016903,oxidoreductase activ…	Male sterility protein	--	--	--		Cluster-69782.5	87.26	72.17	72.03	2668.96	2614.43	2478.81	4.94479	0	0	up	602	--	--	hypothetical protein CFC21_050490 [Triticum aestivum]	--	A0A453GTD0_AEGTS SubName: Full=Uncharacterized protein {ECO:0000313|EnsemblPlants:AET3Gv21198900.3};	--	--	ABA/WDS induced protein	--	--	--		Cluster-49982.12	13.44
Cluster-54689.4	65.78	60.76	60.4	2.11	2.03	2.23	-5.00847	0	0	down	2681	K13356 alcohol-forming fatty acyl-CoA reductase [EC:1.2.1.84] | (RefSeq) fatty acyl-CoA reductase 1-like (A)	ko00073: Cutin, suberine and wax biosynthesis; ko04146: Peroxisome	fatty acyl-CoA reductase 1-like [Triticum aestivum]	FACR1_ARATH RecName: Full=Fatty acyl-CoA reductase 1 {ECO:0000305}; EC=1.2.1.84 {ECO:0000269|PubMed:19062129, ECO:0000269|PubMed:20571114};	A0A446RP72_TRITD RecName: Full=Fatty acyl-CoA reductase {ECO:0000256|RuleBase:RU363097}; EC=1.2.1.84 {ECO:0000256|RuleBase:RU363097};	Acyl-CoA reductase	GO:0009507,chloroplast; GO:0043231,intracellular membrane-bounded organelle; GO:0005886,plasma membrane; GO:0102965,alcohol-forming fatty acyl-CoA reductase activity; GO:0080019,fatty-acyl-CoA reductase (alcohol-forming) activity; GO:0050062,long-chain-fatty-acyl-CoA reductase activity; GO:0006629,lipid metabolic process; GO:0035336,long-chain fatty-acyl-CoA metabolic process; GO:0009651,response…	Male sterility protein	--	--	--		Cluster-69782.6	226.76	207.81	211.58	4191.73	3943.17	3975.29	4.10295	0	0	up	623	--	--	--	--	--	--	--	--	--	--	--		Cluster-77766.0	0.36
Cluster-54689.9	45.95	42.93	47.31	7.63	6.71	6.44	-2.84538	0	0	down	3985	K13356 alcohol-forming fatty acyl-CoA reductase [EC:1.2.1.84] | (RefSeq) fatty acyl-CoA reductase 1-like (A)	ko00073: Cutin, suberine and wax biosynthesis; ko04146: Peroxisome	unnamed protein product [Triticum turgidum subsp. durum]	FAR_SIMCH RecName: Full=Alcohol-forming fatty acyl-CoA reductase; EC=1.2.1.84;	A0A446RPD1_TRITD RecName: Full=Fatty acyl-CoA reductase {ECO:0000256|RuleBase:RU363097}; EC=1.2.1.84 {ECO:0000256|RuleBase:RU363097};	Acyl-CoA reductase	GO:0102965,alcohol-forming fatty acyl-CoA reductase activity; GO:0080019,fatty-acyl-CoA reductase (alcohol-forming) activity; GO:0006629,lipid metabolic process; GO:0003674,molecular_function; GO:0003824,catalytic activity; GO:0016491,oxidoreductase activity; GO:0016620,oxidoreductase activity, acting on the aldehyde or oxo group of donors, NAD or NADP as acceptor; GO:0016903,oxidoreductase activ…	Male sterility protein	--	--	--		Cluster-70205.1	2396.05	2370.19	2461.04	276.68	272.66	272.03	-3.27218	0	0	down	869	K02639 ferredoxin | (RefSeq) ferredoxin, chloroplastic (A)	ko00195: Photosynthesis; ko01100: Metabolic pathways	ferredoxin, chloroplastic [Triticum dicoccoides]	FER_WHEAT RecName: Full=Ferredoxin, chloroplastic; Flags: Precursor;	A0A446XJU3_TRITD RecName: Full=Ferredoxin {ECO:0000256|RuleBase:RU364001};	--	GO:0009507,chloroplast; GO:0051537,2 iron, 2 sulfur cluster binding; GO:0009055,electron transfer activity; GO:0046872,metal ion binding; GO:0003674,molecular_function; GO:0005488,binding; GO:0051536,iron-sulfur cluster binding; GO:0051540,metal cluster binding; GO:0003824,catalytic activity; GO:0016491,oxidoreductase activity; GO:0043167,ion binding; GO:0043169,cation binding; GO:0005575,cellula…	2Fe-2S iron-sulfur cluster binding domain	--	--	--		Cluster-18689.56	8.95
Cluster-54784.1	47.92	47.2	45.02	9.23	8.86	7.84	-2.54031	0	0	down	3267	K10999 cellulose synthase A [EC:2.4.1.12] | (RefSeq) cellulose synthase A catalytic subunit 9 [UDP-forming] (A)	--	hypothetical protein ZWY2020_006233 [Hordeum vulgare]	CESA9_ORYSI RecName: Full=Cellulose synthase A catalytic subunit 9 [UDP-forming]; EC=2.4.1.12; AltName: Full=OsCesA9;	A0A446UAP7_TRITD RecName: Full=Cellulose synthase {ECO:0000256|RuleBase:RU361116}; EC=2.4.1.12 {ECO:0000256|RuleBase:RU361116};	--	GO:0016021,integral component of membrane; GO:0005886,plasma membrane; GO:0016760,cellulose synthase (UDP-forming) activity; GO:0046872,metal ion binding; GO:0071555,cell wall organization; GO:0030244,cellulose biosynthetic process; GO:0009834,plant-type secondary cell wall biogenesis; GO:0003674,molecular_function; GO:0003824,catalytic activity; GO:0008194,UDP-glycosyltransferase activity; GO:00…	Cellulose synthase	--	--	--		Cluster-70468.2	14.87	14.25	18.12	200.51	186.44	192.13	3.56767	0	0	up	1132	--	--	--	--	--	--	--	--	--	--	--		Cluster-48902.1	3.02
Cluster-55105.104	688.72	646.67	649.74	40.19	35.91	43.61	-3.92328	0	0	down	467	K08912 light-harvesting complex II chlorophyll a/b binding protein 1 | (RefSeq) chlorophyll a-b binding protein 3C, chloroplastic-like (A)	ko00196: Photosynthesis - antenna proteins; ko01100: Metabolic pathways	unnamed protein product [Triticum turgidum subsp. durum]	CB2G_SOLLC RecName: Full=Chlorophyll a-b binding protein 3C, chloroplastic; AltName: Full=LHCII type I CAB-3C; Short=LHCP; Flags: Precursor;	A0A446US80_TRITD RecName: Full=Chlorophyll a-b binding protein, chloroplastic {ECO:0000256|RuleBase:RU363080};	--	GO:0009535,chloroplast thylakoid membrane; GO:0016021,integral component of membrane; GO:0009522,photosystem I; GO:0009523,photosystem II; GO:0016168,chlorophyll binding; GO:0046872,metal ion binding; GO:0009768,photosynthesis, light harvesting in photosystem I; GO:0009416,response to light stimulus; GO:0003674,molecular_function; GO:0005488,binding; GO:0046906,tetrapyrrole binding; GO:0097159,or…	Chlorophyll A-B binding protein	--	--	--		Cluster-70988.0	644.17	644.13	632.86	167.83	165.88	175.57	-2.04902	0	0	down	1216	K00850 6-phosphofructokinase 1 [EC:2.7.1.11] | (RefSeq) uncharacterized protein LOC112771622 (A)	ko00010: Glycolysis / Gluconeogenesis; ko00030: Pentose phosphate pathway; ko00051: Fructose and mannose metabolism; ko00052: Galactose metabolism; ko01100: Metabolic pathways; ko01110: Biosynthesis of secondary metabolites; ko01200: Carbon metabolism; ko01230: Biosynthesis of amino acids; ko03018: RNA degradation	acyl carrier protein 1, chloroplastic [Triticum dicoccoides]	ACP1_HORVU RecName: Full=Acyl carrier protein 1, chloroplastic; Short=ACP I; Short=Acyl carrier protein I; Flags: Precursor;	A0A446TZB0_TRITD RecName: Full=Acyl carrier protein {ECO:0000256|RuleBase:RU000722};	Acyl carrier protein/NADH-ubiquinone oxidoreductase, NDUFAB1/SDAP subunit	GO:0009507,chloroplast; GO:0000036,acyl carrier activity; GO:0031177,phosphopantetheine binding; GO:0003674,molecular_function; GO:0005488,binding; GO:0044620,ACP phosphopantetheine attachment site binding; GO:0051192,prosthetic group binding; GO:0140104,molecular carrier activity; GO:0140414,phosphopantetheine-dependent carrier activity; GO:0019842,vitamin binding; GO:0033218,amide binding; GO:0…	--	--	--	--		Cluster-61791.1	4
Cluster-55105.107	537.97	574.42	543.36	87.9	83.66	89.14	-2.75525	0	0	down	821	K08913 light-harvesting complex II chlorophyll a/b binding protein 2 | (RefSeq) chlorophyll a-b binding protein, chloroplastic (A)	ko00196: Photosynthesis - antenna proteins; ko01100: Metabolic pathways	chlorophyll a-b binding protein, chloroplastic [Brachypodium distachyon]	CB23_ORYSI RecName: Full=Chlorophyll a-b binding protein, chloroplastic; AltName: Full=LHCII type I CAB; Short=LHCP; Flags: Precursor;	A0A453LFI7_AEGTS RecName: Full=Chlorophyll a-b binding protein, chloroplastic {ECO:0000256|RuleBase:RU363080};	--	GO:0009535,chloroplast thylakoid membrane; GO:0016021,integral component of membrane; GO:0009522,photosystem I; GO:0009523,photosystem II; GO:0016168,chlorophyll binding; GO:0046872,metal ion binding; GO:0009765,photosynthesis, light harvesting; GO:0003674,molecular_function; GO:0005488,binding; GO:0046906,tetrapyrrole binding; GO:0097159,organic cyclic compound binding; GO:1901363,heterocyclic c…	Chlorophyll A-B binding protein	--	--	--		Cluster-71273.3	276.58	279.76	293.94	72.69	68.76	69.98	-2.1481	0	0	down	1509	K00218 protochlorophyllide reductase [EC:1.3.1.33] | (RefSeq) protochlorophyllide reductase A, chloroplastic-like (A)	ko00860: Porphyrin metabolism; ko01100: Metabolic pathways; ko01110: Biosynthesis of secondary metabolites	protochlorophyllide reductase A, chloroplastic-like [Triticum aestivum]	PORA_HORVU RecName: Full=Protochlorophyllide reductase A, chloroplastic; Short=PCR A; EC=1.3.1.33; AltName: Full=NADPH-protochlorophyllide oxidoreductase A; Short=POR A; Flags: Precursor;	A0A446LN03_TRITD RecName: Full=NADPH-protochlorophyllide oxidoreductase {ECO:0000256|RuleBase:RU365001}; EC=1.3.1.33 {ECO:0000256|RuleBase:RU365001};	Dehydrogenases with different specificities (related to short-chain alcohol dehydrogenases)	GO:0009507,chloroplast; GO:0016630,protochlorophyllide reductase activity; GO:0015995,chlorophyll biosynthetic process; GO:0015979,photosynthesis; GO:0003674,molecular_function; GO:0003824,catalytic activity; GO:0016491,oxidoreductase activity; GO:0016627,oxidoreductase activity, acting on the CH-CH group of donors; GO:0016628,oxidoreductase activity, acting on the CH-CH group of donors, NAD or N…	short chain dehydrogenase	--	--	--		Cluster-67491.0	11.14
Cluster-55105.12	2409.65	2360.91	2401.62	273.78	276.4	263.33	-3.26038	0	0	down	1710	K08916 light-harvesting complex II chlorophyll a/b binding protein 5 | (RefSeq) chlorophyll a-b binding protein CP26, chloroplastic (A)	ko00196: Photosynthesis - antenna proteins; ko01100: Metabolic pathways	Chlorophyll a-b binding protein CP26, chloroplastic [Triticum urartu]	CB5_ARATH RecName: Full=Chlorophyll a-b binding protein CP26, chloroplastic; AltName: Full=LHCB5; AltName: Full=LHCIIc; AltName: Full=Light-harvesting complex II protein 5; Flags: Precursor;	M7YH23_TRIUA RecName: Full=Chlorophyll a-b binding protein, chloroplastic {ECO:0000256|RuleBase:RU363080};	--	GO:0009507,chloroplast; GO:0009534,chloroplast thylakoid; GO:0009535,chloroplast thylakoid membrane; GO:0005829,cytosol; GO:0016021,integral component of membrane; GO:0009522,photosystem I; GO:0009783,photosystem II antenna complex; GO:0010287,plastoglobule; GO:0009517,PSII associated light-harvesting complex II; GO:0009579,thylakoid; GO:0042651,thylakoid membrane; GO:0016168,chlorophyll binding;…	Chlorophyll A-B binding protein	--	--	--		Cluster-71314.9	896.17	892.92	919.76	152.81	160.05	164.92	-2.64513	0	0	down	2150	K08907 light-harvesting complex I chlorophyll a/b binding protein 1 | (RefSeq) chlorophyll a-b binding protein 1B-21, chloroplastic (A)	ko00196: Photosynthesis - antenna proteins; ko01100: Metabolic pathways	chlorophyll a-b binding protein 1B-21, chloroplastic [Aegilops tauschii subsp. strangulata]	CB121_HORVU RecName: Full=Chlorophyll a-b binding protein 1B-21, chloroplastic; AltName: Full=LHCI type I CAB-1B-21; AltName: Full=LHCI-730 chlorophyll a/b binding protein; AltName: Full=Light-harvesting complex I 21 kDa protein; Flags: Precursor;	A0A446XAM9_TRITD RecName: Full=Chlorophyll a-b binding protein, chloroplastic {ECO:0000256|RuleBase:RU363080};	--	GO:0009535,chloroplast thylakoid membrane; GO:0016021,integral component of membrane; GO:0009522,photosystem I; GO:0009523,photosystem II; GO:0016168,chlorophyll binding; GO:0046872,metal ion binding; GO:0009765,photosynthesis, light harvesting; GO:0003674,molecular_function; GO:0005488,binding; GO:0046906,tetrapyrrole binding; GO:0097159,organic cyclic compound binding; GO:1901363,heterocyclic c…	Chlorophyll A-B binding protein	--	--	--		Cluster-71273.6	8.91
Cluster-55105.128	9772.48	10083.4	9908.85	949.78	967.93	944	-3.46841	0	0	down	821	K08913 light-harvesting complex II chlorophyll a/b binding protein 2 | (RefSeq) chlorophyll a-b binding protein, chloroplastic (A)	ko00196: Photosynthesis - antenna proteins; ko01100: Metabolic pathways	chlorophyll a-b binding protein, chloroplastic [Hordeum vulgare subsp. vulgare]	CB23_ORYSI RecName: Full=Chlorophyll a-b binding protein, chloroplastic; AltName: Full=LHCII type I CAB; Short=LHCP; Flags: Precursor;	A0A453LFI7_AEGTS RecName: Full=Chlorophyll a-b binding protein, chloroplastic {ECO:0000256|RuleBase:RU363080};	--	GO:0009535,chloroplast thylakoid membrane; GO:0016021,integral component of membrane; GO:0009522,photosystem I; GO:0009523,photosystem II; GO:0016168,chlorophyll binding; GO:0046872,metal ion binding; GO:0009765,photosynthesis, light harvesting; GO:0003674,molecular_function; GO:0005488,binding; GO:0046906,tetrapyrrole binding; GO:0097159,organic cyclic compound binding; GO:1901363,heterocyclic c…	Chlorophyll A-B binding protein	--	--	--		Cluster-71404.6	3.6	4.54	5.24	232.89	251.75	253.18	5.64879	0	0	up	1615	K21351 sucrose:sucrose fructosyltransferase [EC:2.4.1.99] | (RefSeq) sucrose:sucrose 1-fructosyltransferase-like (A)	--	sucrose: fructan 6-fructosyltransferase [Phleum pratense]	SST_FESAR RecName: Full=Sucrose:sucrose 1-fructosyltransferase; EC=2.4.1.99; AltName: Full=Sucrose 1(F)-fructosyltransferase; AltName: Full=Sucrose:sucrose 1(F)-beta-D-fructosyltransferase; Flags: Precursor;	C0SSP1_PHLPR SubName: Full=Sucrose: fructan 6-fructosyltransferase {ECO:0000313|EMBL:BAH30252.1};	Beta-fructofuranosidase (invertase)	GO:0005773,vacuole; GO:0004564,beta-fructofuranosidase activity; GO:0050306,sucrose 1F-fructosyltransferase activity; GO:0005975,carbohydrate metabolic process; GO:0003674,molecular_function; GO:0003824,catalytic activity; GO:0004553,hydrolase activity, hydrolyzing O-glycosyl compounds; GO:0016787,hydrolase activity; GO:0016798,hydrolase activity, acting on glycosyl bonds; GO:0016740,transferase …	Glycosyl hydrolases family 32 N-terminal domain	--	--	--		Cluster-76380.10	29.43
Cluster-55105.161	3049.77	3152.52	3064.63	355.81	361.2	364.92	-3.2063	0	0	down	1284	K08914 light-harvesting complex II chlorophyll a/b binding protein 3 | (RefSeq) chlorophyll a-b binding protein of LHCII type III, chloroplastic (A)	ko00196: Photosynthesis - antenna proteins; ko01100: Metabolic pathways	chlorophyll a-b binding protein of LHCII type III, chloroplastic [Aegilops tauschii subsp. strangulata]	CB23_HORVU RecName: Full=Chlorophyll a-b binding protein of LHCII type III, chloroplastic; Short=CAB; Flags: Precursor;	A0A1D5SV65_WHEAT RecName: Full=Chlorophyll a-b binding protein, chloroplastic {ECO:0000256|RuleBase:RU363080};	--	GO:0009535,chloroplast thylakoid membrane; GO:0016021,integral component of membrane; GO:0009522,photosystem I; GO:0009523,photosystem II; GO:0016168,chlorophyll binding; GO:0046872,metal ion binding; GO:0009765,photosynthesis, light harvesting; GO:0003674,molecular_function; GO:0005488,binding; GO:0046906,tetrapyrrole binding; GO:0097159,organic cyclic compound binding; GO:1901363,heterocyclic c…	Chlorophyll A-B binding protein	--	--	--		Cluster-71463.4	46.15	46.93	54.68	2178.42	2058.47	2174.53	5.31403	0	0	up	931	K12447 UDP-sugar pyrophosphorylase [EC:2.7.7.64] | (RefSeq) uncharacterized protein LOC106336398 (A)	ko00040: Pentose and glucuronate interconversions; ko00052: Galactose metabolism; ko00053: Ascorbate and aldarate metabolism; ko00520: Amino sugar and nucleotide sugar metabolism; ko01100: Metabolic pathways; ko01110: Biosynthesis of secondary metabolites; ko01250: Biosynthesis of nucleotide sugars	uncharacterized mitochondrial protein AtMg00810-like [Aegilops tauschii subsp. strangulata]	POLR2_ARATH RecName: Full=Retrovirus-related Pol polyprotein from transposon RE2; AltName: Full=Retro element 2 {ECO:0000303|PubMed:10689195}; Short=AtRE2 {ECO:0000303|PubMed:10689195}; Includes: RecName: Full=Protease RE2; EC=3.4.23.-; Includes: RecName: Full=Reverse transcriptase RE2; EC=2.7.7.49; Includes: RecName: Full=Endonuclease RE2;	Q2QXX8_ORYSJ SubName: Full=Retrotransposon protein, putative, unclassified {ECO:0000313|EMBL:ABA96411.1};	FOG: Transposon-encoded proteins with TYA, reverse transcriptase, integrase domains in various combinations	GO:0004190,aspartic-type endopeptidase activity; GO:0004519,endonuclease activity; GO:0046872,metal ion binding; GO:0003676,nucleic acid binding; GO:0003964,RNA-directed DNA polymerase activity; GO:0015074,DNA integration; GO:0006310,DNA recombination; GO:0006508,proteolysis; GO:0003674,molecular_function; GO:0003824,catalytic activity; GO:0004175,endopeptidase activity; GO:0008233,peptidase acti…	Chitin recognition protein	--	--	--		Cluster-68474.6	36.39
Cluster-55105.20	1350.39	1416	1372.33	170.45	158.89	166.17	-3.17209	0	0	down	1207	K08916 light-harvesting complex II chlorophyll a/b binding protein 5 | (RefSeq) chlorophyll a-b binding protein CP26, chloroplastic (A)	ko00196: Photosynthesis - antenna proteins; ko01100: Metabolic pathways	unnamed protein product [Triticum turgidum subsp. durum]	CB5_ARATH RecName: Full=Chlorophyll a-b binding protein CP26, chloroplastic; AltName: Full=LHCB5; AltName: Full=LHCIIc; AltName: Full=Light-harvesting complex II protein 5; Flags: Precursor;	A0A446R4R0_TRITD RecName: Full=Chlorophyll a-b binding protein, chloroplastic {ECO:0000256|RuleBase:RU363080};	--	GO:0009507,chloroplast; GO:0009534,chloroplast thylakoid; GO:0009535,chloroplast thylakoid membrane; GO:0005829,cytosol; GO:0016021,integral component of membrane; GO:0009522,photosystem I; GO:0009783,photosystem II antenna complex; GO:0010287,plastoglobule; GO:0009517,PSII associated light-harvesting complex II; GO:0009579,thylakoid; GO:0042651,thylakoid membrane; GO:0016168,chlorophyll binding;…	Chlorophyll A-B binding protein	--	--	--		Cluster-71757.1	25.27	26.77	26.6	163.35	154.35	167.86	2.48311	0	0	up	1556	K22588 acetylserotonin O-methyltransferase, plant [EC:2.1.1.4] | (RefSeq) trans-resveratrol di-O-methyltransferase-like (A)	ko00380: Tryptophan metabolism; ko01100: Metabolic pathways; ko01110: Biosynthesis of secondary metabolites	flavonoid O-methyltransferase-like protein Os11g0303600 [Triticum aestivum]	Y1103_ORYSJ RecName: Full=Flavonoid O-methyltransferase-like protein Os11g0303600 {ECO:0000305}; EC=2.1.1.- {ECO:0000305};	B4ERX7_WHEAT SubName: Full=O-methyltransferase {ECO:0000313|EMBL:CAP72304.1, ECO:0000313|EnsemblPlants:TraesCSU02G047700.1};	Hydroxyindole-O-methyltransferase and related SAM-dependent methyltransferases	GO:0008171,O-methyltransferase activity; GO:0046983,protein dimerization activity; GO:0008757,S-adenosylmethionine-dependent methyltransferase activity; GO:0019438,aromatic compound biosynthetic process; GO:0032259,methylation; GO:0003674,molecular_function; GO:0003824,catalytic activity; GO:0008168,methyltransferase activity; GO:0016740,transferase activity; GO:0016741,transferase activity, tran…	O-methyltransferase domain	--	--	--		Cluster-25255.0	2.33
Cluster-55105.21	7304.85	7617.89	7183.78	1928.46	1914.39	1965.08	-2.03656	0	0	down	1164	K08908 light-harvesting complex I chlorophyll a/b binding protein 2 | (RefSeq) chlorophyll a-b binding protein 7, chloroplastic-like (A)	ko00196: Photosynthesis - antenna proteins; ko01100: Metabolic pathways	chlorophyll a-b binding protein 7, chloroplastic-like [Triticum dicoccoides]	LHCA2_ARATH RecName: Full=Photosystem I chlorophyll a/b-binding protein 2, chloroplastic {ECO:0000303|PubMed:10366881}; Short=Lhca2 {ECO:0000303|PubMed:10366881}; AltName: Full=LHCI type III LHCA2 {ECO:0000305}; Flags: Precursor;	A0A446M3P4_TRITD RecName: Full=Chlorophyll a-b binding protein, chloroplastic {ECO:0000256|RuleBase:RU363080};	--	GO:0009507,chloroplast; GO:0009534,chloroplast thylakoid; GO:0009535,chloroplast thylakoid membrane; GO:0005829,cytosol; GO:0016021,integral component of membrane; GO:0009522,photosystem I; GO:0009579,thylakoid; GO:0016168,chlorophyll binding; GO:0046872,metal ion binding; GO:0019904,protein domain specific binding; GO:0009768,photosynthesis, light harvesting in photosystem I; GO:0009409,response…	Chlorophyll A-B binding protein	--	--	--		Cluster-71790.2	2119.55	2156.24	2210.49	161.51	146.77	162.91	-3.91808	0	0	down	921	K02638 plastocyanin | (RefSeq) plastocyanin, chloroplastic-like (A)	ko00195: Photosynthesis; ko01100: Metabolic pathways	plastocyanin, chloroplastic-like [Triticum dicoccoides]	PLAS_HORVU RecName: Full=Plastocyanin, chloroplastic; Flags: Precursor;	A0A446WVY0_TRITD RecName: Full=Plastocyanin {ECO:0000256|RuleBase:RU363020};	--	GO:0009535,chloroplast thylakoid membrane; GO:0005507,copper ion binding; GO:0009055,electron transfer activity; GO:0003674,molecular_function; GO:0005488,binding; GO:0043167,ion binding; GO:0043169,cation binding; GO:0046872,metal ion binding; GO:0046914,transition metal ion binding; GO:0003824,catalytic activity; GO:0016491,oxidoreductase activity; GO:0005575,cellular_component; GO:0005622,intr…	Copper binding proteins, plastocyanin/azurin family	--	--	--		Cluster-7864.0	0.45
Cluster-55105.25	1685.14	1773.47	1670.59	147.75	147	150.48	-3.58831	0	0	down	766	K08913 light-harvesting complex II chlorophyll a/b binding protein 2 | (RefSeq) chlorophyll a-b binding protein, chloroplastic (A)	ko00196: Photosynthesis - antenna proteins; ko01100: Metabolic pathways	unnamed protein product [Triticum turgidum subsp. durum]	CB23_ORYSI RecName: Full=Chlorophyll a-b binding protein, chloroplastic; AltName: Full=LHCII type I CAB; Short=LHCP; Flags: Precursor;	A0A446UHG6_TRITD RecName: Full=Chlorophyll a-b binding protein, chloroplastic {ECO:0000256|RuleBase:RU363080};	--	GO:0009535,chloroplast thylakoid membrane; GO:0016021,integral component of membrane; GO:0009522,photosystem I; GO:0009523,photosystem II; GO:0016168,chlorophyll binding; GO:0046872,metal ion binding; GO:0009765,photosynthesis, light harvesting; GO:0003674,molecular_function; GO:0005488,binding; GO:0046906,tetrapyrrole binding; GO:0097159,organic cyclic compound binding; GO:1901363,heterocyclic c…	Chlorophyll A-B binding protein	--	--	--		Cluster-71790.4	2690.5	2632.88	2852.94	340.89	303.52	320.81	-3.21487	0	0	down	762	K02638 plastocyanin | (RefSeq) plastocyanin, chloroplastic-like (A)	ko00195: Photosynthesis; ko01100: Metabolic pathways	plastocyanin, chloroplastic-like [Triticum dicoccoides]	PLAS_HORVU RecName: Full=Plastocyanin, chloroplastic; Flags: Precursor;	A0A446WVY0_TRITD RecName: Full=Plastocyanin {ECO:0000256|RuleBase:RU363020};	--	GO:0009535,chloroplast thylakoid membrane; GO:0005507,copper ion binding; GO:0009055,electron transfer activity; GO:0003674,molecular_function; GO:0005488,binding; GO:0043167,ion binding; GO:0043169,cation binding; GO:0046872,metal ion binding; GO:0046914,transition metal ion binding; GO:0003824,catalytic activity; GO:0016491,oxidoreductase activity; GO:0005575,cellular_component; GO:0005622,intr…	Copper binding proteins, plastocyanin/azurin family	--	--	--		Cluster-987.2	1.24
Cluster-55105.41	1216.03	1291.25	1257.93	70.46	72.88	84.43	-4.02829	0	0	down	465	K08912 light-harvesting complex II chlorophyll a/b binding protein 1 | (RefSeq) chlorophyll a-b binding protein of LHCII type 1-like (A)	ko00196: Photosynthesis - antenna proteins; ko01100: Metabolic pathways	unnamed protein product [Triticum turgidum subsp. durum]	CB21_WHEAT RecName: Full=Chlorophyll a-b binding protein, chloroplastic; AltName: Full=LHCII type I CAB; Short=LHCP; Flags: Precursor;	A0A453M5B9_AEGTS RecName: Full=Chlorophyll a-b binding protein, chloroplastic {ECO:0000256|RuleBase:RU363080};	--	GO:0009535,chloroplast thylakoid membrane; GO:0016021,integral component of membrane; GO:0009522,photosystem I; GO:0009523,photosystem II; GO:0016168,chlorophyll binding; GO:0046872,metal ion binding; GO:0009768,photosynthesis, light harvesting in photosystem I; GO:0009416,response to light stimulus; GO:0003674,molecular_function; GO:0005488,binding; GO:0046906,tetrapyrrole binding; GO:0097159,or…	Chlorophyll A-B binding protein	--	--	--		Cluster-72047.0	1545.38	1619.42	1572.57	213.67	192.12	223.72	-3.05735	0	0	down	1556	K02723 photosystem II PsbY protein | (RefSeq) photosystem II core complex proteins psbY, chloroplastic (A)	ko00195: Photosynthesis; ko01100: Metabolic pathways	photosystem II core complex proteins psbY, chloroplastic [Aegilops tauschii subsp. strangulata]	PSBY_SPIOL RecName: Full=Photosystem II core complex proteins psbY, chloroplastic; AltName: Full=L-arginine-metabolizing enzyme; Short=L-AME; Contains: RecName: Full=Photosystem II protein psbY-1, chloroplastic; AltName: Full=psbY-A1; Contains: RecName: Full=Photosystem II protein psbY-2, chloroplastic; AltName: Full=psbY-A2; Flags: Precursor;	A0A453S150_AEGTS SubName: Full=Uncharacterized protein {ECO:0000313|EnsemblPlants:AET7Gv20782400.1};	--	GO:0009535,chloroplast thylakoid membrane; GO:0016021,integral component of membrane; GO:0009523,photosystem II; GO:0030145,manganese ion binding; GO:0015979,photosynthesis; GO:0003674,molecular_function; GO:0005488,binding; GO:0043167,ion binding; GO:0043169,cation binding; GO:0046872,metal ion binding; GO:0046914,transition metal ion binding; GO:0008150,biological_process; GO:0008152,metabolic …	Photosystem II protein Y (PsbY)	--	--	--		Cluster-70300.1	0.44
Cluster-55105.56	944.14	1006.57	943.38	44.88	49.53	47.11	-4.26879	0	0	down	393	K08912 light-harvesting complex II chlorophyll a/b binding protein 1 | (RefSeq) chlorophyll a-b binding protein of LHCII type 1 (A)	ko00196: Photosynthesis - antenna proteins; ko01100: Metabolic pathways	unnamed protein product [Triticum turgidum subsp. durum]	CB2D_SOLLC RecName: Full=Chlorophyll a-b binding protein 1D; AltName: Full=LHCII type I CAB-1D; Short=LHCP; Flags: Fragment;	A0A446KCD0_TRITD RecName: Full=Chlorophyll a-b binding protein, chloroplastic {ECO:0000256|RuleBase:RU363080};	--	GO:0009535,chloroplast thylakoid membrane; GO:0016021,integral component of membrane; GO:0009522,photosystem I; GO:0009523,photosystem II; GO:0016168,chlorophyll binding; GO:0046872,metal ion binding; GO:0009765,photosynthesis, light harvesting; GO:0003674,molecular_function; GO:0005488,binding; GO:0046906,tetrapyrrole binding; GO:0097159,organic cyclic compound binding; GO:1901363,heterocyclic c…	--	--	--	--		Cluster-72550.1	70.46	64.82	66.13	2.44	2.15	2.27	-5.28233	0	0	down	3028	--	--	hypothetical protein TRIUR3_29913 [Triticum urartu]	--	M7YQ96_TRIUA SubName: Full=Uncharacterized protein {ECO:0000313|EMBL:EMS49171.1, ECO:0000313|EnsemblPlants:TRIUR3_29913-P1};	--	--	--	--	--	--		Cluster-10915.11	10.32
Cluster-55105.65	364.11	351.42	385.91	20.77	20.5	21.57	-4.17873	0	0	down	581	K08912 light-harvesting complex II chlorophyll a/b binding protein 1 | (RefSeq) chlorophyll a-b binding protein of LHCII type 1-like (A)	ko00196: Photosynthesis - antenna proteins; ko01100: Metabolic pathways	unnamed protein product [Triticum turgidum subsp. durum]	CB21_WHEAT RecName: Full=Chlorophyll a-b binding protein, chloroplastic; AltName: Full=LHCII type I CAB; Short=LHCP; Flags: Precursor;	A0A453N5K1_AEGTS RecName: Full=Chlorophyll a-b binding protein, chloroplastic {ECO:0000256|RuleBase:RU363080};	--	GO:0009535,chloroplast thylakoid membrane; GO:0016021,integral component of membrane; GO:0009522,photosystem I; GO:0009523,photosystem II; GO:0016168,chlorophyll binding; GO:0046872,metal ion binding; GO:0009768,photosynthesis, light harvesting in photosystem I; GO:0009416,response to light stimulus; GO:0003674,molecular_function; GO:0005488,binding; GO:0046906,tetrapyrrole binding; GO:0097159,or…	Chlorophyll A-B binding protein	--	--	--		Cluster-72611.4	429.98	409.56	442.93	3.76	2.59	2.04	-7.36305	0	0	down	830	K25075 pterocarpan synthase [EC:4.2.1.139] | (RefSeq) dirigent protein 2-like (A)	ko00943: Isoflavonoid biosynthesis; ko01100: Metabolic pathways; ko01110: Biosynthesis of secondary metabolites	unnamed protein product [Triticum turgidum subsp. durum]	DIR1_ARATH RecName: Full=Dirigent protein 1; Short=AtDIR1; Flags: Precursor;	A0A446U6T1_TRITD RecName: Full=Dirigent protein {ECO:0000256|RuleBase:RU363099};	--	GO:0048046,apoplast; GO:0009699,phenylpropanoid biosynthetic process; GO:0006725,cellular aromatic compound metabolic process; GO:0008150,biological_process; GO:0008152,metabolic process; GO:0009058,biosynthetic process; GO:0009698,phenylpropanoid metabolic process; GO:0009987,cellular process; GO:0019438,aromatic compound biosynthetic process; GO:0019748,secondary metabolic process; GO:0044237,c…	Dirigent-like protein	--	--	--		Cluster-73376.4	110.76
Cluster-55105.67	837.63	894.72	869.09	35.25	29.55	37.41	-4.65337	0	0	down	465	K08912 light-harvesting complex II chlorophyll a/b binding protein 1 | (RefSeq) chlorophyll a-b binding protein of LHCII type 1-like (A)	ko00196: Photosynthesis - antenna proteins; ko01100: Metabolic pathways	unnamed protein product [Triticum turgidum subsp. durum]	CB21_WHEAT RecName: Full=Chlorophyll a-b binding protein, chloroplastic; AltName: Full=LHCII type I CAB; Short=LHCP; Flags: Precursor;	A0A453M5B9_AEGTS RecName: Full=Chlorophyll a-b binding protein, chloroplastic {ECO:0000256|RuleBase:RU363080};	--	GO:0009535,chloroplast thylakoid membrane; GO:0016021,integral component of membrane; GO:0009522,photosystem I; GO:0009523,photosystem II; GO:0016168,chlorophyll binding; GO:0046872,metal ion binding; GO:0009768,photosynthesis, light harvesting in photosystem I; GO:0009416,response to light stimulus; GO:0003674,molecular_function; GO:0005488,binding; GO:0046906,tetrapyrrole binding; GO:0097159,or…	Chlorophyll A-B binding protein	--	--	--		Cluster-73105.3	13.33	12.31	11.77	214.89	196.3	211.56	3.97652	0	0	up	1935	K00002 alcohol dehydrogenase (NADP+) [EC:1.1.1.2] | (RefSeq) aldo-keto reductase family 4 member C10-like (A)	ko00010: Glycolysis / Gluconeogenesis; ko00040: Pentose and glucuronate interconversions; ko00053: Ascorbate and aldarate metabolism; ko00561: Glycerolipid metabolism; ko00620: Pyruvate metabolism; ko01100: Metabolic pathways; ko01110: Biosynthesis of secondary metabolites; ko01240: Biosynthesis of cofactors	aldo-keto reductase family 4 member C10-like [Triticum dicoccoides]	AKRCA_ARATH RecName: Full=Aldo-keto reductase family 4 member C10; EC=1.1.1.-;	M7ZG99_TRIUA SubName: Full=Aldo-keto reductase family 4 member C10 {ECO:0000313|EMBL:EMS47119.1, ECO:0000313|EnsemblPlants:TRIUR3_07821-P1};	Aldo/keto reductase family proteins	GO:0005829,cytosol; GO:0004032,alditol:NADP+ 1-oxidoreductase activity; GO:0003674,molecular_function; GO:0003824,catalytic activity; GO:0004033,aldo-keto reductase (NADP) activity; GO:0008106,alcohol dehydrogenase (NADP+) activity; GO:0016491,oxidoreductase activity; GO:0016614,oxidoreductase activity, acting on CH-OH group of donors; GO:0016616,oxidoreductase activity, acting on the CH-OH group…	Aldo/keto reductase family	--	--	--		Cluster-49362.4	260.87
Cluster-55105.78	285.12	281.91	312.09	13.23	18.81	16.16	-4.26599	0	0	down	692	K08912 light-harvesting complex II chlorophyll a/b binding protein 1 | (RefSeq) chlorophyll a-b binding protein of LHCII type 1-like (A)	ko00196: Photosynthesis - antenna proteins; ko01100: Metabolic pathways	unnamed protein product [Triticum turgidum subsp. durum]	CB21_WHEAT RecName: Full=Chlorophyll a-b binding protein, chloroplastic; AltName: Full=LHCII type I CAB; Short=LHCP; Flags: Precursor;	A0A453M5B9_AEGTS RecName: Full=Chlorophyll a-b binding protein, chloroplastic {ECO:0000256|RuleBase:RU363080};	--	GO:0009535,chloroplast thylakoid membrane; GO:0016021,integral component of membrane; GO:0009522,photosystem I; GO:0009523,photosystem II; GO:0016168,chlorophyll binding; GO:0046872,metal ion binding; GO:0009768,photosynthesis, light harvesting in photosystem I; GO:0009416,response to light stimulus; GO:0003674,molecular_function; GO:0005488,binding; GO:0046906,tetrapyrrole binding; GO:0097159,or…	Chlorophyll A-B binding protein	--	--	--		Cluster-74205.8	31.66	29.2	29.27	275.65	258.99	252.55	2.99033	0	0	up	1121	--	--	stem-specific protein TSJT1-like [Hordeum vulgare subsp. vulgare]	TSJT1_TOBAC RecName: Full=Stem-specific protein TSJT1;	F2E3M1_HORVV SubName: Full=Predicted protein {ECO:0000313|EMBL:BAK01943.1};	--	--	Aluminium induced protein	--	--	--		Cluster-55105.28	8.59
Cluster-55105.81	463.65	511.33	482.79	15.75	12.37	13.85	-5.19293	0	0	down	692	K08912 light-harvesting complex II chlorophyll a/b binding protein 1 | (RefSeq) chlorophyll a-b binding protein of LHCII type 1-like (A)	ko00196: Photosynthesis - antenna proteins; ko01100: Metabolic pathways	unnamed protein product [Triticum turgidum subsp. durum]	CB21_WHEAT RecName: Full=Chlorophyll a-b binding protein, chloroplastic; AltName: Full=LHCII type I CAB; Short=LHCP; Flags: Precursor;	A0A453M5B9_AEGTS RecName: Full=Chlorophyll a-b binding protein, chloroplastic {ECO:0000256|RuleBase:RU363080};	--	GO:0009535,chloroplast thylakoid membrane; GO:0016021,integral component of membrane; GO:0009522,photosystem I; GO:0009523,photosystem II; GO:0016168,chlorophyll binding; GO:0046872,metal ion binding; GO:0009768,photosynthesis, light harvesting in photosystem I; GO:0009416,response to light stimulus; GO:0003674,molecular_function; GO:0005488,binding; GO:0046906,tetrapyrrole binding; GO:0097159,or…	Chlorophyll A-B binding protein	--	--	--		Cluster-74933.11	111.97	136.92	124.57	20.88	21.14	21	-2.6004	0	0	down	2557	K01193 beta-fructofuranosidase [EC:3.2.1.26] | (RefSeq) LOW QUALITY PROTEIN: beta-fructofuranosidase, insoluble isoenzyme 7-like (A)	ko00052: Galactose metabolism; ko00500: Starch and sucrose metabolism; ko01100: Metabolic pathways; ko01110: Biosynthesis of secondary metabolites	predicted protein [Hordeum vulgare subsp. vulgare]	6FEH_WHEAT RecName: Full=Fructan 6-exohydrolase {ECO:0000312|EMBL:CAJ28591.1}; EC=3.2.1.154; Flags: Precursor;	F2DUE4_HORVV SubName: Full=Predicted protein {ECO:0000313|EMBL:BAJ98715.1};	Beta-fructofuranosidase (invertase)	GO:0033949,fructan beta-(2,6)-fructosidase activity; GO:0005975,carbohydrate metabolic process; GO:0003674,molecular_function; GO:0003824,catalytic activity; GO:0004553,hydrolase activity, hydrolyzing O-glycosyl compounds; GO:0016787,hydrolase activity; GO:0016798,hydrolase activity, acting on glycosyl bonds; GO:0008150,biological_process; GO:0008152,metabolic process; GO:0044238,primary metaboli…	Glycosyl hydrolases family 32 N-terminal domain	--	--	--		Cluster-19491.96	37.44
Cluster-55105.88	356.4	334.3	376.39	5.62	5.53	5.09	-6.1267	0	0	down	715	K08912 light-harvesting complex II chlorophyll a/b binding protein 1 | (RefSeq) chlorophyll a-b binding protein of LHCII type 1-like (A)	ko00196: Photosynthesis - antenna proteins; ko01100: Metabolic pathways	unnamed protein product [Triticum turgidum subsp. durum]	CB21_WHEAT RecName: Full=Chlorophyll a-b binding protein, chloroplastic; AltName: Full=LHCII type I CAB; Short=LHCP; Flags: Precursor;	A0A453M5B9_AEGTS RecName: Full=Chlorophyll a-b binding protein, chloroplastic {ECO:0000256|RuleBase:RU363080};	--	GO:0009535,chloroplast thylakoid membrane; GO:0016021,integral component of membrane; GO:0009522,photosystem I; GO:0009523,photosystem II; GO:0016168,chlorophyll binding; GO:0046872,metal ion binding; GO:0009768,photosynthesis, light harvesting in photosystem I; GO:0009416,response to light stimulus; GO:0003674,molecular_function; GO:0005488,binding; GO:0046906,tetrapyrrole binding; GO:0097159,or…	Chlorophyll A-B binding protein	--	--	--		Cluster-74933.7	289.31	295.4	290.52	48.26	48.14	51.52	-2.70587	0	0	down	1961	K01193 beta-fructofuranosidase [EC:3.2.1.26] | (RefSeq) LOW QUALITY PROTEIN: beta-fructofuranosidase, insoluble isoenzyme 7-like (A)	ko00052: Galactose metabolism; ko00500: Starch and sucrose metabolism; ko01100: Metabolic pathways; ko01110: Biosynthesis of secondary metabolites	fructan 6-exohydrolase-like isoform X1 [Triticum aestivum]	6FEH_WHEAT RecName: Full=Fructan 6-exohydrolase {ECO:0000312|EMBL:CAJ28591.1}; EC=3.2.1.154; Flags: Precursor;	A0A3B6CE15_WHEAT SubName: Full=Uncharacterized protein {ECO:0000313|EnsemblPlants:TraesCS2B02G516700.2};	Beta-fructofuranosidase (invertase)	GO:0033949,fructan beta-(2,6)-fructosidase activity; GO:0005975,carbohydrate metabolic process; GO:0003674,molecular_function; GO:0003824,catalytic activity; GO:0004553,hydrolase activity, hydrolyzing O-glycosyl compounds; GO:0016787,hydrolase activity; GO:0016798,hydrolase activity, acting on glycosyl bonds; GO:0008150,biological_process; GO:0008152,metabolic process; GO:0044238,primary metaboli…	Glycosyl hydrolases family 32 N-terminal domain	--	--	--		Cluster-36477.2	12.57
Cluster-56046.1	225.75	249.16	250.38	37.37	39.41	38.83	-2.73221	0	0	down	1993	K08901 photosystem II oxygen-evolving enhancer protein 3 | (RefSeq) photosynthetic NDH subunit of lumenal location 2, chloroplastic-like (A)	ko00195: Photosynthesis; ko01100: Metabolic pathways	photosynthetic NDH subunit of lumenal location 2, chloroplastic [Aegilops tauschii subsp. strangulata]	PNSL2_ARATH RecName: Full=Photosynthetic NDH subunit of lumenal location 2, chloroplastic {ECO:0000303|PubMed:21785130}; AltName: Full=PsbQ-like protein 1; Flags: Precursor;	A0A453H6X5_AEGTS SubName: Full=Uncharacterized protein {ECO:0000313|EnsemblPlants:AET4Gv20090400.1};	--	GO:0009507,chloroplast; GO:0009534,chloroplast thylakoid; GO:0009543,chloroplast thylakoid lumen; GO:0009535,chloroplast thylakoid membrane; GO:0019898,extrinsic component of membrane; GO:0009344,nitrite reductase complex [NAD(P)H]; GO:0009654,photosystem II oxygen evolving complex; GO:0005509,calcium ion binding; GO:0045156,electron transporter, transferring electrons within the cyclic electron …	Oxygen evolving enhancer protein 3 (PsbQ)	--	--	--		Cluster-75181.0	83.21	86.16	83.84	18.08	18.47	19.37	-2.31781	0	0	down	2226	K14640 solute carrier family 20 (sodium-dependent phosphate transporter) | (RefSeq) inorganic phosphate transporter 2-1, chloroplastic (A)	--	inorganic phosphate transporter 2-1, chloroplastic [Hordeum vulgare subsp. vulgare]	PHT21_ARATH RecName: Full=Inorganic phosphate transporter 2-1, chloroplastic; AltName: Full=H(+)/Pi cotransporter; Short=AtPht2;1; Flags: Precursor;	A0A8I6Y2C3_HORVV RecName: Full=Phosphate transporter {ECO:0000256|RuleBase:RU363058};	Na+/Pi symporter	GO:0009507,chloroplast; GO:0009941,chloroplast envelope; GO:0009706,chloroplast inner membrane; GO:0005829,cytosol; GO:0016021,integral component of membrane; GO:0005315,inorganic phosphate transmembrane transporter activity; GO:0009673,low-affinity phosphate transmembrane transporter activity; GO:0015293,symporter activity; GO:0035435,phosphate ion transmembrane transport; GO:0006817,phosphate i…	Phosphate transporter family	--	--	--		Cluster-47647.1	21.44
Cluster-56559.0	62.28	57.7	64.24	5.44	4.94	5.73	-3.63237	0	0	down	1667	K17500 integrin-linked kinase-associated serine/threonine phosphatase 2C [EC:3.1.3.16] | (RefSeq) WAT1-related protein At3g18200 isoform X1 (A)	--	unnamed protein product [Triticum turgidum subsp. durum]	WTR17_ARATH RecName: Full=WAT1-related protein At3g18200;	A0A446MZL3_TRITD RecName: Full=WAT1-related protein {ECO:0000256|RuleBase:RU363077};	--	GO:0016021,integral component of membrane; GO:0005886,plasma membrane; GO:0022857,transmembrane transporter activity; GO:0003674,molecular_function; GO:0005215,transporter activity; GO:0005575,cellular_component; GO:0016020,membrane; GO:0031224,intrinsic component of membrane; GO:0110165,cellular anatomical entity; GO:0071944,cell periphery	EamA-like transporter family	--	--	--		Cluster-75184.1	4.46	4.36	4.76	120.39	104.2	123.42	4.54062	0	0	up	2145	--	--	protein NLP3-like [Hordeum vulgare subsp. vulgare]	NLP3_ORYSJ RecName: Full=Protein NLP3; Short=AtNLP3; AltName: Full=NIN-like protein 3; AltName: Full=Nodule inception protein-like protein 3;	R7WEX0_AEGTA SubName: Full=Uncharacterized protein {ECO:0000313|EMBL:EMT19310.1, ECO:0000313|EnsemblPlants:EMT19310};	--	GO:0005634,nucleus; GO:0003677,DNA binding; GO:0003700,DNA-binding transcription factor activity; GO:0003674,molecular_function; GO:0003676,nucleic acid binding; GO:0005488,binding; GO:0097159,organic cyclic compound binding; GO:1901363,heterocyclic compound binding; GO:0140110,transcription regulator activity; GO:0005575,cellular_component; GO:0005622,intracellular anatomical structure; GO:00432…	BED zinc finger	--	--	--		Cluster-62182.0	41.57
Cluster-56656.1	335.76	353.31	389.63	32.2	28.75	26.76	-3.71091	0	0	down	821	--	--	hypothetical protein ZWY2020_017692 [Hordeum vulgare]	PETM_SPIOL RecName: Full=Cytochrome b6-f complex subunit 7; AltName: Full=Cytochrome b6-f complex subunit PetM; AltName: Full=Cytochrome b6-f complex subunit VII; Flags: Fragment;	F2D3F3_HORVV SubName: Full=Predicted protein {ECO:0000313|EMBL:BAJ89624.1};	--	GO:0009535,chloroplast thylakoid membrane; GO:0009512,cytochrome b6f complex; GO:0016021,integral component of membrane; GO:0015979,photosynthesis; GO:0008150,biological_process; GO:0008152,metabolic process; GO:0009987,cellular process; GO:0044237,cellular metabolic process; GO:0005575,cellular_component; GO:0005622,intracellular anatomical structure; GO:0005737,cytoplasm; GO:0009507,chloroplast…	PetM family of cytochrome b6f complex subunit 7	--	--	--		Cluster-75272.3	229.39	208.76	223.35	1090.66	1015.26	1048.24	2.18017	0	0	up	1209	--	--	late embryogenesis abundant protein Lea5-like [Lolium rigidum]	LEA5_CITSI RecName: Full=Late embryogenesis abundant protein Lea5;	A0A077RRW1_WHEAT SubName: Full=Uncharacterized protein {ECO:0000313|EMBL:CDM82648.1, ECO:0000313|EnsemblPlants:TraesCS3B02G205100.1.cds1};	--	--	--	--	--	--		Cluster-27679.9	10.85
Cluster-56656.2	417.36	446.81	467	23.39	27.05	29.13	-4.15483	0	0	down	824	--	--	hypothetical protein ZWY2020_017692 [Hordeum vulgare]	PETM_SPIOL RecName: Full=Cytochrome b6-f complex subunit 7; AltName: Full=Cytochrome b6-f complex subunit PetM; AltName: Full=Cytochrome b6-f complex subunit VII; Flags: Fragment;	F2D3F3_HORVV SubName: Full=Predicted protein {ECO:0000313|EMBL:BAJ89624.1};	--	GO:0009535,chloroplast thylakoid membrane; GO:0009512,cytochrome b6f complex; GO:0016021,integral component of membrane; GO:0015979,photosynthesis; GO:0008150,biological_process; GO:0008152,metabolic process; GO:0009987,cellular process; GO:0044237,cellular metabolic process; GO:0005575,cellular_component; GO:0005622,intracellular anatomical structure; GO:0005737,cytoplasm; GO:0009507,chloroplast…	PetM family of cytochrome b6f complex subunit 7	--	--	--		Cluster-75424.0	135.01	155.44	148.46	7.81	7.44	6.48	-4.45123	0	0	down	1435	K22683 aspartyl protease family protein [EC:3.4.23.-] | (RefSeq) protein ASPARTIC PROTEASE IN GUARD CELL 1 (A)	--	aspartyl protease family protein At5g10770-like [Triticum dicoccoides]	ASPA_ARATH RecName: Full=Aspartyl protease family protein At5g10770; EC=3.4.23.- {ECO:0000305}; Flags: Precursor;	A0A446VLQ0_TRITD RecName: Full=Peptidase A1 domain-containing protein {ECO:0000259|PROSITE:PS51767};	Aspartyl protease	GO:0031225,anchored component of membrane; GO:0005886,plasma membrane; GO:0004190,aspartic-type endopeptidase activity; GO:0006508,proteolysis; GO:0003674,molecular_function; GO:0003824,catalytic activity; GO:0004175,endopeptidase activity; GO:0008233,peptidase activity; GO:0016787,hydrolase activity; GO:0070001,aspartic-type peptidase activity; GO:0140096,catalytic activity, acting on a protein;…	Xylanase inhibitor N-terminal	--	--	--		Cluster-79685.2	20.08
Cluster-56744.1	3.37	3.2	3.45	170.4	165.75	168.71	5.56446	0	0	up	1055	--	--	germin-like protein 8-4 [Hordeum vulgare subsp. vulgare]	GL812_ORYSJ RecName: Full=Germin-like protein 8-12; Flags: Precursor;	A0A8I7BF27_HORVV RecName: Full=Germin-like protein {ECO:0000256|RuleBase:RU366015};	--	GO:0048046,apoplast; GO:0030145,manganese ion binding; GO:0003674,molecular_function; GO:0005488,binding; GO:0043167,ion binding; GO:0043169,cation binding; GO:0046872,metal ion binding; GO:0046914,transition metal ion binding; GO:0005575,cellular_component; GO:0005576,extracellular region; GO:0110165,cellular anatomical entity	Cupin	--	--	--		Cluster-7563.10	44.49	42.33	43.24	190.39	202.8	196.91	2.04069	0	0	up	2086	K01611 S-adenosylmethionine decarboxylase [EC:4.1.1.50] | (RefSeq) S-adenosylmethionine decarboxylase proenzyme (A)	ko00270: Cysteine and methionine metabolism; ko00330: Arginine and proline metabolism; ko01100: Metabolic pathways	unnamed protein product [Triticum aestivum]	DCAM_HORCH RecName: Full=S-adenosylmethionine decarboxylase proenzyme; Short=AdoMetDC; Short=SAMDC; EC=4.1.1.50; Contains: RecName: Full=S-adenosylmethionine decarboxylase alpha chain; Contains: RecName: Full=S-adenosylmethionine decarboxylase beta chain; Flags: Precursor;	A0A7H4LJY7_WHEAT RecName: Full=Adenosylmethionine decarboxylase {ECO:0000256|ARBA:ARBA00012357}; EC=4.1.1.50 {ECO:0000256|ARBA:ARBA00012357};	S-adenosylmethionine decarboxylase	GO:0004014,adenosylmethionine decarboxylase activity; GO:0006557,NA; GO:0008295,spermidine biosynthetic process; GO:0006597,spermine biosynthetic process; GO:0003674,molecular_function; GO:0003824,catalytic activity; GO:0016829,lyase activity; GO:0016830,carbon-carbon lyase activity; GO:0016831,carboxy-lyase activity; GO:0006576,cellular biogenic amine metabolic process; GO:0006595,polyamine meta…	Adenosylmethionine decarboxylase	--	--	--		Cluster-77554.9	1.58
Cluster-56887.1	18.57	18.85	16.02	294.46	298.27	271.53	3.90613	0	0	up	1215	--	--	--	--	--	--	--	--	--	--	--		Cluster-75650.6	467.73	519.2	496.88	101.17	121.7	120.38	-2.23321	0	0	down	1742	K00382 dihydrolipoamide dehydrogenase [EC:1.8.1.4] | (RefSeq) dihydrolipoyl dehydrogenase, mitochondrial (A)	ko00010: Glycolysis / Gluconeogenesis; ko00020: Citrate cycle (TCA cycle); ko00260: Glycine, serine and threonine metabolism; ko00280: Valine, leucine and isoleucine degradation; ko00310: Lysine degradation; ko00380: Tryptophan metabolism; ko00620: Pyruvate metabolism; ko00630: Glyoxylate and dicarboxylate metabolism; ko00640: Propanoate metabolism; ko01100: Metabolic pathways; ko01110: Biosynthe…	hypothetical protein ZWY2020_058672 [Hordeum vulgare]	DLDH1_ARATH RecName: Full=Dihydrolipoyl dehydrogenase 1, mitochondrial; Short=AtmLPD1; Short=mtLPD1; EC=1.8.1.4; AltName: Full=Dihydrolipoamide dehydrogenase 1; AltName: Full=Glycine cleavage system L protein 1; AltName: Full=Pyruvate dehydrogenase complex E3 subunit 1; Short=E3-1; Short=PDC-E3 1; Flags: Precursor;	I1HLI3_BRADI RecName: Full=Dihydrolipoyl dehydrogenase {ECO:0000256|RuleBase:RU003692}; EC=1.8.1.4 {ECO:0000256|RuleBase:RU003692};	Dihydrolipoamide dehydrogenase	GO:0048046,apoplast; GO:0005759,mitochondrial matrix; GO:0005747,mitochondrial respiratory chain complex I; GO:0005739,mitochondrion; GO:0005634,nucleus; GO:0045252,oxoglutarate dehydrogenase complex; GO:0005524,ATP binding; GO:0050897,cobalt ion binding; GO:0005507,copper ion binding; GO:0004148,dihydrolipoyl dehydrogenase activity; GO:0050660,flavin adenine dinucleotide binding; GO:0008270,zinc…	Pyridine nucleotide-disulphide oxidoreductase	--	--	--		Cluster-27836.0	50.35
Cluster-56887.2	9.69	12	12.49	315.2	316.08	317.68	4.73312	0	0	up	716	--	--	--	--	--	--	--	--	--	--	--		Cluster-76016.47	38.27	28.14	22.43	382.88	415.86	363.16	3.61996	0	0	up	1151	K24917 amino acid permease | (RefSeq) amino acid permease 3-like (A)	--	unnamed protein product [Triticum turgidum subsp. durum]	AAP2_ARATH RecName: Full=Amino acid permease 2; AltName: Full=Amino acid transporter AAP2;	A0A446RWR1_TRITD RecName: Full=Aa_trans domain-containing protein {ECO:0000259|Pfam:PF01490};	Amino acid transporters	GO:0005887,integral component of plasma membrane; GO:0016020,membrane; GO:0005886,plasma membrane; GO:0015171,amino acid transmembrane transporter activity; GO:0015293,symporter activity; GO:0015800,acidic amino acid transport; GO:0003333,amino acid transmembrane transport; GO:0006865,amino acid transport; GO:0015804,neutral amino acid transport; GO:0110126,phloem loading; GO:0003674,molecular_fu…	Transmembrane amino acid transporter protein	--	--	--		Cluster-74262.15	6.89
Cluster-56899.2	985.68	971.8	974.89	203.55	191.09	200.01	-2.60725	0	0	down	2219	K23050 phenylcoumaran benzylic ether reductase [EC:1.3.1.-] | (RefSeq) isoflavone reductase homolog P3 (A)	--	chloroplast stem-loop binding protein of 41 kDa b, chloroplastic [Aegilops tauschii subsp. strangulata]	CP41B_ARATH RecName: Full=Chloroplast stem-loop binding protein of 41 kDa b, chloroplastic; Short=CSP41-b; AltName: Full=Heteroglycan-interacting protein 1.3; AltName: Full=Protein CHLOROPLAST RNA BINDING; AltName: Full=Protein Gb5f; Flags: Precursor;	A0A287QAQ1_HORVV RecName: Full=Epimerase domain-containing protein {ECO:0000259|Pfam:PF01370};	--	GO:0048046,apoplast; GO:0009507,chloroplast; GO:0009941,chloroplast envelope; GO:0009570,chloroplast stroma; GO:0005829,cytosol; GO:0005576,extracellular region; GO:0005777,peroxisome; GO:0000325,plant-type vacuole; GO:0009506,plasmodesma; GO:0000427,plastid-encoded plastid RNA polymerase complex; GO:0010287,plastoglobule; GO:0005840,ribosome; GO:0010319,stromule; GO:0003677,DNA binding; GO:00102…	NAD dependent epimerase/dehydratase family	--	--	--		Cluster-76016.63	21.71	18.84	19.21	232.53	211.98	222.76	3.34619	0	0	up	1037	K24917 amino acid permease | (RefSeq) amino acid permease 3-like (A)	--	amino acid permease 3 [Aegilops tauschii subsp. strangulata]	AAP3_ARATH RecName: Full=Amino acid permease 3; AltName: Full=Amino acid transporter AAP3;	A0A453HJT7_AEGTS RecName: Full=Aa_trans domain-containing protein {ECO:0000259|Pfam:PF01490};	Amino acid transporters	GO:0016021,integral component of membrane; GO:0016020,membrane; GO:0031965,nuclear membrane; GO:0005886,plasma membrane; GO:0015171,amino acid transmembrane transporter activity; GO:0015174,basic amino acid transmembrane transporter activity; GO:0015293,symporter activity; GO:0003333,amino acid transmembrane transport; GO:0015802,basic amino acid transport; GO:0006952,defense response; GO:0003674…	Transmembrane amino acid transporter protein	--	--	--		Cluster-76631.0	5.88
Cluster-56986.0	27.88	24.87	27.4	186.42	192.59	177.95	2.70167	0	0	up	917	--	--	--	--	--	--	--	--	--	--	--		Cluster-76410.2	914.25	926.86	917.17	115.92	115.56	119.92	-3.10027	0	0	down	656	K02695 photosystem I subunit VI | (RefSeq) photosystem I reaction center subunit VI, chloroplastic (A)	ko00195: Photosynthesis; ko01100: Metabolic pathways	photosystem I reaction center subunit VI, chloroplastic [Triticum aestivum]	PSAH_HORVU RecName: Full=Photosystem I reaction center subunit VI, chloroplastic; Short=PSI-H; AltName: Full=Light-harvesting complex I 11 kDa protein; Flags: Precursor;	A0A3B5Z3Y8_WHEAT SubName: Full=Uncharacterized protein {ECO:0000313|EnsemblPlants:TraesCS1B02G420100.1};	--	GO:0009535,chloroplast thylakoid membrane; GO:0016021,integral component of membrane; GO:0009538,photosystem I reaction center; GO:0015979,photosynthesis; GO:0008150,biological_process; GO:0008152,metabolic process; GO:0009987,cellular process; GO:0044237,cellular metabolic process; GO:0005575,cellular_component; GO:0005622,intracellular anatomical structure; GO:0005737,cytoplasm; GO:0009507,chlo…	Photosystem I reaction centre subunit VI	--	--	--		Cluster-73141.7	0.84
Cluster-57057.0	67.86	61.13	66.91	345.73	334.35	331.88	2.25756	0	0	up	2191	--	--	unnamed protein product [Triticum turgidum subsp. durum]	PAP2_ORYSJ RecName: Full=Probable plastid-lipid-associated protein 2, chloroplastic; AltName: Full=Fibrillin-like protein 2; Flags: Precursor;	A0A453KH38_AEGTS RecName: Full=PAP_fibrillin domain-containing protein {ECO:0000259|Pfam:PF04755};	--	GO:0009507,chloroplast; GO:0005575,cellular_component; GO:0005622,intracellular anatomical structure; GO:0005737,cytoplasm; GO:0009536,plastid; GO:0043226,organelle; GO:0043227,membrane-bounded organelle; GO:0043229,intracellular organelle; GO:0043231,intracellular membrane-bounded organelle; GO:0110165,cellular anatomical entity	PAP_fibrillin	--	--	--		Cluster-76410.4	902.39	923.5	910.4	62.06	59.18	75.04	-3.93308	0	0	down	708	K02695 photosystem I subunit VI | (RefSeq) photosystem I reaction center subunit VI, chloroplastic (A)	ko00195: Photosynthesis; ko01100: Metabolic pathways	photosystem I reaction center subunit VI, chloroplastic [Triticum aestivum]	PSAH_HORVU RecName: Full=Photosystem I reaction center subunit VI, chloroplastic; Short=PSI-H; AltName: Full=Light-harvesting complex I 11 kDa protein; Flags: Precursor;	A0A3B5Z3Y8_WHEAT SubName: Full=Uncharacterized protein {ECO:0000313|EnsemblPlants:TraesCS1B02G420100.1};	--	GO:0009535,chloroplast thylakoid membrane; GO:0016021,integral component of membrane; GO:0009538,photosystem I reaction center; GO:0015979,photosynthesis; GO:0008150,biological_process; GO:0008152,metabolic process; GO:0009987,cellular process; GO:0044237,cellular metabolic process; GO:0005575,cellular_component; GO:0005622,intracellular anatomical structure; GO:0005737,cytoplasm; GO:0009507,chlo…	Photosystem I reaction centre subunit VI	--	--	--		Cluster-46530.0	47.22
Cluster-57229.1	34.39	30.9	34.81	148.53	151.38	149.57	2.04632	0	0	up	1844	K03257 translation initiation factor 4A | (RefSeq) eukaryotic initiation factor 4A-like (A)	--	hypothetical protein ZWY2020_054851, partial [Hordeum vulgare]	IF4A_WHEAT RecName: Full=Eukaryotic initiation factor 4A; Short=eIF-4A; EC=3.6.4.13; AltName: Full=ATP-dependent RNA helicase eIF4A;	A0A446W555_TRITD SubName: Full=Uncharacterized protein {ECO:0000313|EMBL:VAI55258.1};	Translation initiation factor 4F, helicase subunit (eIF-4A) and related helicases	GO:0005524,ATP binding; GO:0016887,ATP hydrolysis activity; GO:0003723,RNA binding; GO:0003724,RNA helicase activity; GO:0003743,translation initiation factor activity; GO:0002183,cytoplasmic translational initiation; GO:0000166,nucleotide binding; GO:0003674,molecular_function; GO:0005488,binding; GO:0017076,purine nucleotide binding; GO:0030554,adenyl nucleotide binding; GO:0032553,ribonucleoti…	DEAD/DEAH box helicase	--	--	--		Cluster-76889.1	41.67	45.23	42.35	477.23	486.92	484.35	3.32649	0	0	up	2265	K01568 pyruvate decarboxylase [EC:4.1.1.1] | (RefSeq) pyruvate decarboxylase 2 (A)	ko00010: Glycolysis / Gluconeogenesis; ko01100: Metabolic pathways; ko01110: Biosynthesis of secondary metabolites	pyruvate decarboxylase 2 [Hordeum vulgare subsp. vulgare]	PDC2_ORYSI RecName: Full=Pyruvate decarboxylase 2; Short=PDC; EC=4.1.1.1;	F2DH57_HORVV RecName: Full=Pyruvate decarboxylase {ECO:0000256|ARBA:ARBA00013202}; EC=4.1.1.1 {ECO:0000256|ARBA:ARBA00013202};	Thiamine pyrophosphate-requiring enzyme	GO:0000287,magnesium ion binding; GO:0004737,pyruvate decarboxylase activity; GO:0030976,thiamine pyrophosphate binding; GO:0003674,molecular_function; GO:0005488,binding; GO:0043167,ion binding; GO:0043169,cation binding; GO:0046872,metal ion binding; GO:0003824,catalytic activity; GO:0016829,lyase activity; GO:0016830,carbon-carbon lyase activity; GO:0016831,carboxy-lyase activity; GO:0019842,v…	Thiamine pyrophosphate enzyme, C-terminal TPP binding domain	--	--	--		Cluster-45006.0	10.31
Cluster-57608.2	550.57	521.94	536.66	142.94	143.37	149.9	-2.01887	0	0	down	3022	K12824 transcription elongation regulator 1 | (RefSeq) uncharacterized protein LOC120688863 (A)	ko03040: Spliceosome	hypothetical protein BRADI_3g18820v3 [Brachypodium distachyon]	UP12_ORYSI RecName: Full=ACT domain-containing protein DS12, chloroplastic {ECO:0000305}; AltName: Full=Uncharacterized protein DS12 from 2D-PAGE of leaf; Flags: Precursor;	A0A453RVS7_AEGTS SubName: Full=Uncharacterized protein {ECO:0000313|EnsemblPlants:AET7Gv20729400.11};	--	GO:0009507,chloroplast; GO:0005575,cellular_component; GO:0005622,intracellular anatomical structure; GO:0005737,cytoplasm; GO:0009536,plastid; GO:0043226,organelle; GO:0043227,membrane-bounded organelle; GO:0043229,intracellular organelle; GO:0043231,intracellular membrane-bounded organelle; GO:0110165,cellular anatomical entity	--	--	--	--		Cluster-76907.2	375.4	417.88	409.05	53.83	57.43	58.69	-2.95568	0	0	down	741	K09873 aquaporin TIP | (RefSeq) probable aquaporin TIP1-2 (A)	--	probable aquaporin TIP1-2 [Aegilops tauschii subsp. strangulata]	TIP12_ORYSJ RecName: Full=Probable aquaporin TIP1-2; AltName: Full=Tonoplast intrinsic protein 1-2; Short=OsTIP1;2;	A0A1D5WI33_WHEAT SubName: Full=Uncharacterized protein {ECO:0000313|EnsemblPlants:TraesCS3D02G540900.1};	Aquaporin (major intrinsic protein family)	GO:0016021,integral component of membrane; GO:0016020,membrane; GO:0005774,vacuolar membrane; GO:0015250,water channel activity; GO:0006833,water transport; GO:0003674,molecular_function; GO:0005215,transporter activity; GO:0005372,water transmembrane transporter activity; GO:0015267,channel activity; GO:0015318,inorganic molecular entity transmembrane transporter activity; GO:0022803,passive tra…	Major intrinsic protein	--	--	--		Cluster-19491.46	11.66
Cluster-57886.0	112.38	108.58	116.7	17.28	16.85	17.82	-2.8225	0	0	down	1978	K12135 zinc finger protein CONSTANS | (RefSeq) zinc finger protein CONSTANS-LIKE 2-like (A)	ko04712: Circadian rhythm - plant	zinc finger protein CONSTANS-LIKE 16-like [Hordeum vulgare subsp. vulgare]	COL16_ARATH RecName: Full=Zinc finger protein CONSTANS-LIKE 16;	F2CY31_HORVV SubName: Full=Predicted protein {ECO:0000313|EMBL:BAJ87752.1};	GATA-4/5/6 transcription factors	GO:0005634,nucleus; GO:0003700,DNA-binding transcription factor activity; GO:0008270,zinc ion binding; GO:0006355,regulation of DNA-templated transcription; GO:0003674,molecular_function; GO:0140110,transcription regulator activity; GO:0005488,binding; GO:0043167,ion binding; GO:0043169,cation binding; GO:0046872,metal ion binding; GO:0046914,transition metal ion binding; GO:0006139,nucleobase-co…	CCT motif	C2C2-CO-like	TF	C2C2->C2C2-CO-like		Cluster-76974.8	4.85	5.1	4.44	72.05	72.92	75.04	3.79509	0	0	up	1996	K16292 KDEL-tailed cysteine endopeptidase [EC:3.4.22.-] | (RefSeq) hypothetical protein (A)	--	hypothetical protein CFC21_003335 [Triticum aestivum]	RD21B_ARATH RecName: Full=Probable cysteine protease RD21B {ECO:0000305}; EC=3.4.22.- {ECO:0000305}; Flags: Precursor;	A0A3B5Y4B7_WHEAT SubName: Full=Uncharacterized protein {ECO:0000313|EnsemblPlants:TraesCS1A02G325400.1};	Cysteine proteinase Cathepsin L	GO:0005783,endoplasmic reticulum; GO:0005615,extracellular space; GO:0005764,lysosome; GO:0099503,secretory vesicle; GO:0005773,vacuole; GO:0004197,cysteine-type endopeptidase activity; GO:0051603,proteolysis involved in protein catabolic process; GO:0003674,molecular_function; GO:0003824,catalytic activity; GO:0004175,endopeptidase activity; GO:0008233,peptidase activity; GO:0008234,cysteine-typ…	Papain family cysteine protease	--	--	--		Cluster-48213.21	0.39
Cluster-57938.1	8.36	7.77	7	221.35	214.69	212.56	4.7426	0	0	up	698	--	--	--	--	--	--	--	--	--	--	--		Cluster-77245.2	29.84	31.88	35.65	744.6	639.58	693.15	4.28229	0	0	up	889	--	--	--	--	--	--	--	--	--	--	--		Cluster-55462.5	15.53
Cluster-58305.2	4.45	5.27	5.19	74.87	77.88	71.45	3.78814	0	0	up	2167	K15015 solute carrier family 32 (vesicular inhibitory amino acid transporter) | (RefSeq) amino acid transporter AVT1A-like (A)	--	amino acid transporter AVT1A-like [Triticum dicoccoides]	AVT1A_ARATH RecName: Full=Amino acid transporter AVT1A {ECO:0000305}; Short=AtAvt1A {ECO:0000303|PubMed:27925655};	A0A3B6PTI0_WHEAT RecName: Full=Aa_trans domain-containing protein {ECO:0000259|Pfam:PF01490};	Amino acid transporters	GO:0016021,integral component of membrane; GO:0016020,membrane; GO:0000325,plant-type vacuole; GO:0015171,amino acid transmembrane transporter activity; GO:0003333,amino acid transmembrane transport; GO:0003674,molecular_function; GO:0005215,transporter activity; GO:0005342,organic acid transmembrane transporter activity; GO:0022857,transmembrane transporter activity; GO:0046943,carboxylic acid t…	Transmembrane amino acid transporter protein	--	--	--		Cluster-77364.9	8.58	7.07	9.25	156.56	145.09	152.49	4.0525	0	0	up	1232	K00799 glutathione S-transferase [EC:2.5.1.18] | (RefSeq) glutathione S-transferase 1-like (A)	ko00480: Glutathione metabolism; ko01100: Metabolic pathways	glutathione S-transferase 1-like [Triticum dicoccoides]	GSTF2_WHEAT RecName: Full=Glutathione S-transferase 2; EC=2.5.1.18; AltName: Full=GST class-phi;	A0A446RT14_TRITD RecName: Full=Glutathione transferase {ECO:0000256|ARBA:ARBA00012452}; EC=2.5.1.18 {ECO:0000256|ARBA:ARBA00012452};	Glutathione S-transferase	GO:0005737,cytoplasm; GO:0043295,glutathione binding; GO:0004364,glutathione transferase activity; GO:0006749,glutathione metabolic process; GO:0042221,response to chemical; GO:0003674,molecular_function; GO:0005488,binding; GO:0033218,amide binding; GO:0042277,peptide binding; GO:0043167,ion binding; GO:0043168,anion binding; GO:0072341,modified amino acid binding; GO:1900750,oligopeptide bindin…	Glutathione S-transferase, N-terminal domain	--	--	--		Cluster-52913.2	20.43
Cluster-58417.0	838.5	877.25	882.27	77.13	78.53	86.68	-3.47854	0	0	down	1106	K02437 glycine cleavage system H protein | (RefSeq) glycine cleavage system H protein, mitochondrial (A)	ko00260: Glycine, serine and threonine metabolism; ko00630: Glyoxylate and dicarboxylate metabolism; ko01100: Metabolic pathways; ko01110: Biosynthesis of secondary metabolites; ko01200: Carbon metabolism	hypothetical protein ZWY2020_024614 [Hordeum vulgare]	GCSH_ORYSI RecName: Full=Glycine cleavage system H protein, mitochondrial; Flags: Precursor;	A0A453PLH5_AEGTS RecName: Full=Glycine cleavage system H protein {ECO:0000256|RuleBase:RU364055};	Glycine cleavage system H protein (lipoate-binding)	GO:0005960,glycine cleavage complex; GO:0005739,mitochondrion; GO:0019464,glycine decarboxylation via glycine cleavage system; GO:0006082,organic acid metabolic process; GO:0006520,cellular amino acid metabolic process; GO:0006544,glycine metabolic process; GO:0006546,glycine catabolic process; GO:0006807,nitrogen compound metabolic process; GO:0008150,biological_process; GO:0008152,metabolic pro…	Glycine cleavage H-protein	--	--	--		Cluster-77442.0	31.41	33.83	33.12	3.43	2.73	2.75	-3.6098	0	0	down	3950	K17943 pumilio RNA-binding family | (RefSeq) pumilio homolog 12-like (A)	--	unnamed protein product [Triticum turgidum subsp. durum]	PUM7_ARATH RecName: Full=Putative pumilio homolog 7, chloroplastic; Short=APUM-7; Short=AtPUM7; Flags: Precursor;	A0A453K4Q9_AEGTS RecName: Full=PUM-HD domain-containing protein {ECO:0000259|PROSITE:PS50303};	Translational repressor MPT5/PUF4 and related RNA-binding proteins (Puf superfamily)	GO:0009507,chloroplast; GO:0005737,cytoplasm; GO:0003729,mRNA binding; GO:0010608,post-transcriptional regulation of gene expression; GO:0006417,regulation of translation; GO:0003674,molecular_function; GO:0003676,nucleic acid binding; GO:0003723,RNA binding; GO:0005488,binding; GO:0097159,organic cyclic compound binding; GO:1901363,heterocyclic compound binding; GO:0008150,biological_process; GO…	Pumilio-family RNA binding repeat	--	--	--		Cluster-75922.13	40.46
Cluster-58456.58	22.32	22.56	27.68	227.01	235.8	230.16	3.20207	0	0	up	1026	--	--	--	--	--	--	--	--	--	--	--		Cluster-77442.4	121.9	122.25	117.52	11.78	13.84	12.16	-3.40468	0	0	down	1519	K17943 pumilio RNA-binding family | (RefSeq) pumilio homolog 12-like (A)	--	unnamed protein product [Triticum turgidum subsp. durum]	PUM8_ARATH RecName: Full=Putative pumilio homolog 8, chloroplastic; Short=APUM-8; Short=AtPUM8; Flags: Precursor;	A0A446SUW9_TRITD RecName: Full=PUM-HD domain-containing protein {ECO:0000259|PROSITE:PS50303};	Translational repressor MPT5/PUF4 and related RNA-binding proteins (Puf superfamily)	GO:0009507,chloroplast; GO:0005737,cytoplasm; GO:0003729,mRNA binding; GO:0010608,post-transcriptional regulation of gene expression; GO:0006417,regulation of translation; GO:0003674,molecular_function; GO:0003676,nucleic acid binding; GO:0003723,RNA binding; GO:0005488,binding; GO:0097159,organic cyclic compound binding; GO:1901363,heterocyclic compound binding; GO:0008150,biological_process; GO…	Pumilio-family RNA binding repeat	--	--	--		Cluster-4721.6	2.74
Cluster-58469.0	2987.69	2976.89	2899.63	532.9	535.94	541.26	-2.58161	0	0	down	1898	K04035 magnesium-protoporphyrin IX monomethyl ester (oxidative) cyclase [EC:1.14.13.81] | (RefSeq) magnesium-protoporphyrin IX monomethyl ester [oxidative] cyclase, chloroplastic (A)	ko00860: Porphyrin metabolism; ko01100: Metabolic pathways; ko01110: Biosynthesis of secondary metabolites	magnesium-protoporphyrin IX monomethyl ester [oxidative]	CRD1_HORVU RecName: Full=Magnesium-protoporphyrin IX monomethyl ester [oxidative] cyclase, chloroplastic; Short=Mg-protoporphyrin IX monomethyl ester oxidative cyclase; EC=1.14.13.81; AltName: Full=Protein Xantha-l; Flags: Precursor;	F2D7M5_HORVV RecName: Full=Magnesium-protoporphyrin IX monomethyl ester (oxidative) cyclase {ECO:0000256|ARBA:ARBA00012092}; EC=1.14.13.81 {ECO:0000256|ARBA:ARBA00012092};	--	GO:0009706,chloroplast inner membrane; GO:0009535,chloroplast thylakoid membrane; GO:0048529,magnesium-protoporphyrin IX monomethyl ester (oxidative) cyclase activity; GO:0046872,metal ion binding; GO:0003729,mRNA binding; GO:0015995,chlorophyll biosynthetic process; GO:0009658,chloroplast organization; GO:0015979,photosynthesis; GO:1901401,regulation of tetrapyrrole metabolic process; GO:0003674…	Rubrerythrin	--	--	--		Cluster-77778.0	15.24	18.18	22.6	1166.36	1255.61	1183.34	5.25691	0	0	up	1762	K21351 sucrose:sucrose fructosyltransferase [EC:2.4.1.99] | (RefSeq) sucrose:sucrose 1-fructosyltransferase-like (A)	--	unnamed protein product [Triticum turgidum subsp. durum]	SST_FESAR RecName: Full=Sucrose:sucrose 1-fructosyltransferase; EC=2.4.1.99; AltName: Full=Sucrose 1(F)-fructosyltransferase; AltName: Full=Sucrose:sucrose 1(F)-beta-D-fructosyltransferase; Flags: Precursor;	A0A446WW26_TRITD SubName: Full=Uncharacterized protein {ECO:0000313|EMBL:VAI68237.1};	Beta-fructofuranosidase (invertase)	GO:0005773,vacuole; GO:0004564,beta-fructofuranosidase activity; GO:0050306,sucrose 1F-fructosyltransferase activity; GO:0005975,carbohydrate metabolic process; GO:0003674,molecular_function; GO:0003824,catalytic activity; GO:0004553,hydrolase activity, hydrolyzing O-glycosyl compounds; GO:0016787,hydrolase activity; GO:0016798,hydrolase activity, acting on glycosyl bonds; GO:0016740,transferase …	Glycosyl hydrolases family 32 N-terminal domain	--	--	--		Cluster-63353.5	4.47
Cluster-59692.1	302.17	315.95	303.43	80.55	80.17	78.4	-2.03222	0	0	down	3118	--	--	mannose/glucose-specific lectin-like [Lolium rigidum]	LEC_PARPU RecName: Full=Mannose/glucose-specific lectin {ECO:0000250|UniProtKB:P83304}; Short=PpeL {ECO:0000303|Ref.1};	E3VWM0_WHEAT SubName: Full=Jacalin-related lectin 1 {ECO:0000313|EMBL:ADP37001.1, ECO:0000313|EnsemblPlants:TraesCS5A02G506900.1};	--	GO:0005536,glucose binding; GO:0005537,mannose binding; GO:0003674,molecular_function; GO:0005488,binding; GO:0030246,carbohydrate binding; GO:0036094,small molecule binding; GO:0048029,monosaccharide binding	Jacalin-like lectin domain	--	--	--		Cluster-7788.0	6.92	9.07	13.31	96.56	93.27	96.32	3.49478	0	0	up	1990	K19747 BAHD acyltransferase [EC:2.3.1.-] | (RefSeq) BAHD acyltransferase DCR (A)	--	protein ENHANCED PSEUDOMONAS SUSCEPTIBILITY 1-like [Hordeum vulgare subsp. vulgare]	Y3028_ARATH RecName: Full=Uncharacterized acetyltransferase At3g50280; EC=2.3.1.-;	F2DFT6_HORVV SubName: Full=Predicted protein {ECO:0000313|EMBL:BAJ93957.1};	--	GO:0016746,acyltransferase activity; GO:0003674,molecular_function; GO:0003824,catalytic activity; GO:0016740,transferase activity	Transferase family	--	--	--		Cluster-63348.0	2.82
Cluster-59808.0	4.5	5	4.53	300.82	291.01	305.46	5.86437	0	0	up	2262	K15283 solute carrier family 35, member E1 | (RefSeq) glucose-6-phosphate/phosphate translocator 2, chloroplastic-like (A)	--	unnamed protein product [Triticum turgidum subsp. durum]	GPT2_ARATH RecName: Full=Glucose-6-phosphate/phosphate translocator 2, chloroplastic {ECO:0000303|PubMed:15722468}; Short=AtGPT2 {ECO:0000303|PubMed:15722468}; Flags: Precursor;	A0A453BD83_AEGTS RecName: Full=TPT domain-containing protein {ECO:0000259|Pfam:PF03151};	Glucose-6-phosphate/phosphate and phosphoenolpyruvate/phosphate antiporter	GO:0009507,chloroplast; GO:0031969,chloroplast membrane; GO:0005794,Golgi apparatus; GO:0016021,integral component of membrane; GO:0000325,plant-type vacuole; GO:0015297,antiporter activity; GO:0015152,glucose-6-phosphate transmembrane transporter activity; GO:0005315,inorganic phosphate transmembrane transporter activity; GO:0015120,phosphoglycerate transmembrane transporter activity; GO:0071917…	Triose-phosphate Transporter family	--	--	--		Cluster-77987.3	1013.2	935.75	1048.92	31.88	33.83	27.85	-5.14008	0	0	down	858	K02694 photosystem I subunit III | (RefSeq) photosystem I reaction center subunit III, chloroplastic (A)	ko00195: Photosynthesis; ko01100: Metabolic pathways	photosystem I reaction center subunit III, chloroplastic [Aegilops tauschii subsp. strangulata]	PSAF_HORVU RecName: Full=Photosystem I reaction center subunit III, chloroplastic; AltName: Full=Light-harvesting complex I 17 kDa protein; AltName: Full=PSI-F; Flags: Precursor;	A0A446TH74_TRITD RecName: Full=Photosystem I reaction center subunit III {ECO:0000256|RuleBase:RU368107}; AltName: Full=PSI-F {ECO:0000256|RuleBase:RU368107};	--	GO:0009543,chloroplast thylakoid lumen; GO:0009538,photosystem I reaction center; GO:0015979,photosynthesis; GO:0008150,biological_process; GO:0008152,metabolic process; GO:0009987,cellular process; GO:0044237,cellular metabolic process; GO:0005575,cellular_component; GO:0005622,intracellular anatomical structure; GO:0005737,cytoplasm; GO:0009507,chloroplast; GO:0009534,chloroplast thylakoid; GO:…	Photosystem I reaction centre subunit III	--	--	--		Cluster-49445.0	1.95
Cluster-60172.4	7.71	9.65	8.6	162.53	207.72	167.46	4.14117	0	0	up	832	K22068 iron-sulfur cluster assembly enzyme ISCU, mitochondrial | (RefSeq) iron-sulfur cluster assembly protein 1-like (A)	--	iron-sulfur cluster assembly protein 1-like [Triticum aestivum]	ISU1_ORYSJ RecName: Full=Iron-sulfur cluster assembly protein 1; Short=OsIsu1 {ECO:0000303|PubMed:19396402}; Flags: Precursor;	A0A3B5Y6E8_WHEAT RecName: Full=Iron-sulfur cluster assembly protein {ECO:0000256|RuleBase:RU362089};	Iron binding protein involved in Fe-S cluster formation	GO:0005737,cytoplasm; GO:0005759,mitochondrial matrix; GO:0051537,2 iron, 2 sulfur cluster binding; GO:0008198,ferrous iron binding; GO:0044571,[2Fe-2S] cluster assembly; GO:0044572,[4Fe-4S] cluster assembly; GO:0006879,cellular iron ion homeostasis; GO:0003674,molecular_function; GO:0005488,binding; GO:0051536,iron-sulfur cluster binding; GO:0051540,metal cluster binding; GO:0005506,iron ion bin…	NifU-like N terminal domain	--	--	--		Cluster-77987.5	632.48	661.62	695.62	30.87	25.17	36.17	-4.56663	0	0	down	818	K02694 photosystem I subunit III | (RefSeq) photosystem I reaction center subunit III, chloroplastic (A)	ko00195: Photosynthesis; ko01100: Metabolic pathways	photosystem I reaction center subunit III, chloroplastic [Triticum dicoccoides]	PSAF_HORVU RecName: Full=Photosystem I reaction center subunit III, chloroplastic; AltName: Full=Light-harvesting complex I 17 kDa protein; AltName: Full=PSI-F; Flags: Precursor;	A0A453LYH2_AEGTS RecName: Full=Photosystem I reaction center subunit III {ECO:0000256|RuleBase:RU368107}; AltName: Full=PSI-F {ECO:0000256|RuleBase:RU368107};	--	GO:0009543,chloroplast thylakoid lumen; GO:0009538,photosystem I reaction center; GO:0015979,photosynthesis; GO:0008150,biological_process; GO:0008152,metabolic process; GO:0009987,cellular process; GO:0044237,cellular metabolic process; GO:0005575,cellular_component; GO:0005622,intracellular anatomical structure; GO:0005737,cytoplasm; GO:0009507,chloroplast; GO:0009534,chloroplast thylakoid; GO:…	Photosystem I reaction centre subunit III	--	--	--		Cluster-27150.10	13.75
Cluster-60201.0	1258.39	1266.84	1287.94	83.72	70.46	94.64	-3.91838	0	0	down	464	K01602 ribulose-bisphosphate carboxylase small chain [EC:4.1.1.39] | (RefSeq) ribulose bisphosphate carboxylase small chain PWS4.3, chloroplastic (A)	ko00630: Glyoxylate and dicarboxylate metabolism; ko00710: Carbon fixation in photosynthetic organisms; ko01100: Metabolic pathways; ko01110: Biosynthesis of secondary metabolites; ko01200: Carbon metabolism	RecName: Full=Ribulose bisphosphate carboxylase small subunit, chloroplastic 3; Short=RuBisCO small subunit 3 [Triticum aestivum]	RBS3_WHEAT RecName: Full=Ribulose bisphosphate carboxylase small subunit, chloroplastic 3 {ECO:0000255|HAMAP-Rule:MF_00860}; Short=RuBisCO small subunit 3 {ECO:0000255|HAMAP-Rule:MF_00860}; Flags: Fragment;	A0A453AGF1_AEGTS RecName: Full=RuBisCO_small domain-containing protein {ECO:0000259|SMART:SM00961};	--	GO:0009507,chloroplast; GO:0009853,photorespiration; GO:0019253,reductive pentose-phosphate cycle; GO:0008150,biological_process; GO:0008152,metabolic process; GO:0009987,cellular process; GO:0043094,cellular metabolic compound salvage; GO:0044237,cellular metabolic process; GO:0005975,carbohydrate metabolic process; GO:0009058,biosynthetic process; GO:0015977,carbon fixation; GO:0015979,photosyn…	--	--	--	--		Cluster-77987.7	1468.75	1426.17	1487.98	419.11	375.05	355.12	-2.11719	0	0	down	1505	K02694 photosystem I subunit III | (RefSeq) photosystem I reaction center subunit III, chloroplastic-like (A)	ko00195: Photosynthesis; ko01100: Metabolic pathways	photosystem I reaction center subunit III, chloroplastic-like [Triticum dicoccoides]	PSAF_HORVU RecName: Full=Photosystem I reaction center subunit III, chloroplastic; AltName: Full=Light-harvesting complex I 17 kDa protein; AltName: Full=PSI-F; Flags: Precursor;	A0A453LYH2_AEGTS RecName: Full=Photosystem I reaction center subunit III {ECO:0000256|RuleBase:RU368107}; AltName: Full=PSI-F {ECO:0000256|RuleBase:RU368107};	--	GO:0009543,chloroplast thylakoid lumen; GO:0009538,photosystem I reaction center; GO:0015979,photosynthesis; GO:0008150,biological_process; GO:0008152,metabolic process; GO:0009987,cellular process; GO:0044237,cellular metabolic process; GO:0005575,cellular_component; GO:0005622,intracellular anatomical structure; GO:0005737,cytoplasm; GO:0009507,chloroplast; GO:0009534,chloroplast thylakoid; GO:…	Photosystem I reaction centre subunit III	--	--	--		Cluster-76912.1	0.25
Cluster-60201.1	3470.27	3704.81	3564.82	794.21	798.52	809.11	-2.11705	0	0	down	460	K01602 ribulose-bisphosphate carboxylase small chain [EC:4.1.1.39] | (RefSeq) ribulose bisphosphate carboxylase small chain PWS4.3, chloroplastic (A)	ko00630: Glyoxylate and dicarboxylate metabolism; ko00710: Carbon fixation in photosynthetic organisms; ko01100: Metabolic pathways; ko01110: Biosynthesis of secondary metabolites; ko01200: Carbon metabolism	RecName: Full=Ribulose bisphosphate carboxylase small subunit, chloroplastic 3; Short=RuBisCO small subunit 3 [Triticum aestivum]	RBS3_WHEAT RecName: Full=Ribulose bisphosphate carboxylase small subunit, chloroplastic 3 {ECO:0000255|HAMAP-Rule:MF_00860}; Short=RuBisCO small subunit 3 {ECO:0000255|HAMAP-Rule:MF_00860}; Flags: Fragment;	A0A453AGF1_AEGTS RecName: Full=RuBisCO_small domain-containing protein {ECO:0000259|SMART:SM00961};	--	GO:0009507,chloroplast; GO:0009853,photorespiration; GO:0019253,reductive pentose-phosphate cycle; GO:0008150,biological_process; GO:0008152,metabolic process; GO:0009987,cellular process; GO:0043094,cellular metabolic compound salvage; GO:0044237,cellular metabolic process; GO:0005975,carbohydrate metabolic process; GO:0009058,biosynthetic process; GO:0015977,carbon fixation; GO:0015979,photosyn…	--	--	--	--		Cluster-78151.5	185.57	183.01	190.46	2.32	1.97	2.59	-6.48594	0	0	down	2370	K01177 beta-amylase [EC:3.2.1.2] | (RefSeq) beta-amylase Tri a 17 (A)	ko00500: Starch and sucrose metabolism; ko01100: Metabolic pathways; ko01110: Biosynthesis of secondary metabolites	beta-amylase Tri a 17 [Triticum dicoccoides]	AMYB_WHEAT RecName: Full=Beta-amylase Tri a 17 {ECO:0000303|Ref.1}; EC=3.2.1.2 {ECO:0000269|PubMed:30515829}; AltName: Full=1,4-alpha-D-glucan maltohydrolase; AltName: Allergen=Tri a 17.0101 {ECO:0000305};	A0A446M5G7_TRITD RecName: Full=Beta-amylase {ECO:0000256|ARBA:ARBA00012594, ECO:0000256|RuleBase:RU000509}; EC=3.2.1.2 {ECO:0000256|ARBA:ARBA00012594, ECO:0000256|RuleBase:RU000509};	--	GO:0102229,amylopectin maltohydrolase activity; GO:0016161,beta-amylase activity; GO:0000272,polysaccharide catabolic process; GO:0003674,molecular_function; GO:0003824,catalytic activity; GO:0004553,hydrolase activity, hydrolyzing O-glycosyl compounds; GO:0016787,hydrolase activity; GO:0016798,hydrolase activity, acting on glycosyl bonds; GO:0016160,amylase activity; GO:0005975,carbohydrate meta…	Glycosyl hydrolase family 14	--	--	--		Cluster-5727.2	41.56
Cluster-60201.11	4504.72	4791.31	4598.58	196.05	162.99	156.87	-4.62762	0	0	down	368	K01602 ribulose-bisphosphate carboxylase small chain [EC:4.1.1.39] | (RefSeq) ribulose bisphosphate carboxylase small chain PW9, chloroplastic-like (A)	ko00630: Glyoxylate and dicarboxylate metabolism; ko00710: Carbon fixation in photosynthetic organisms; ko01100: Metabolic pathways; ko01110: Biosynthesis of secondary metabolites; ko01200: Carbon metabolism	ribulose bisphosphate carboxylase small subunit, chloroplastic 2 [Hordeum vulgare subsp. vulgare]	RBS2_WHEAT RecName: Full=Ribulose bisphosphate carboxylase small subunit, chloroplastic 2 {ECO:0000255|HAMAP-Rule:MF_00860}; Short=RuBisCO small subunit 2 {ECO:0000255|HAMAP-Rule:MF_00860}; Flags: Precursor;	F2CT51_HORVV RecName: Full=Ribulose bisphosphate carboxylase small subunit, chloroplastic {ECO:0000256|HAMAP-Rule:MF_00860}; Short=RuBisCO small subunit {ECO:0000256|HAMAP-Rule:MF_00860};	--	GO:0009507,chloroplast; GO:0009853,photorespiration; GO:0019253,reductive pentose-phosphate cycle; GO:0008150,biological_process; GO:0008152,metabolic process; GO:0009987,cellular process; GO:0043094,cellular metabolic compound salvage; GO:0044237,cellular metabolic process; GO:0005975,carbohydrate metabolic process; GO:0009058,biosynthetic process; GO:0015977,carbon fixation; GO:0015979,photosyn…	Ribulose bisphosphate carboxylase, small chain	--	--	--		Cluster-78508.0	417.23	417.8	410.12	92.09	95.9	97.4	-2.27968	0	0	down	3362	--	--	unnamed protein product [Triticum turgidum subsp. durum]	PTA16_ARATH RecName: Full=Protein PLASTID TRANSCRIPTIONALLY ACTIVE 16, chloroplastic {ECO:0000303|PubMed:16326926}; Short=pTAC16 {ECO:0000303|PubMed:16326926}; Flags: Precursor;	A0A453FA57_AEGTS RecName: Full=NAD(P)-bd_dom domain-containing protein {ECO:0000259|Pfam:PF13460};	Predicted dehydrogenase	GO:0009507,chloroplast; GO:0009941,chloroplast envelope; GO:0042644,chloroplast nucleoid; GO:0009534,chloroplast thylakoid; GO:0009535,chloroplast thylakoid membrane; GO:0005829,cytosol; GO:0098572,stromal side of plastid thylakoid membrane; GO:0007623,circadian rhythm; GO:0008150,biological_process; GO:0048511,rhythmic process; GO:0005575,cellular_component; GO:0005622,intracellular anatomical s…	NAD(P)H-binding	--	--	--		Cluster-80957.9	83.77
Cluster-60201.17	940.76	948.58	899.68	64.6	58.16	71.3	-3.92685	0	0	down	763	K01602 ribulose-bisphosphate carboxylase small chain [EC:4.1.1.39] | (RefSeq) ribulose bisphosphate carboxylase small chain PW9, chloroplastic-like (A)	ko00630: Glyoxylate and dicarboxylate metabolism; ko00710: Carbon fixation in photosynthetic organisms; ko01100: Metabolic pathways; ko01110: Biosynthesis of secondary metabolites; ko01200: Carbon metabolism	ribulose bisphosphate carboxylase small subunit, chloroplastic 2 [Hordeum vulgare subsp. vulgare]	RBS2_WHEAT RecName: Full=Ribulose bisphosphate carboxylase small subunit, chloroplastic 2 {ECO:0000255|HAMAP-Rule:MF_00860}; Short=RuBisCO small subunit 2 {ECO:0000255|HAMAP-Rule:MF_00860}; Flags: Precursor;	F2CT51_HORVV RecName: Full=Ribulose bisphosphate carboxylase small subunit, chloroplastic {ECO:0000256|HAMAP-Rule:MF_00860}; Short=RuBisCO small subunit {ECO:0000256|HAMAP-Rule:MF_00860};	--	GO:0009507,chloroplast; GO:0009853,photorespiration; GO:0019253,reductive pentose-phosphate cycle; GO:0008150,biological_process; GO:0008152,metabolic process; GO:0009987,cellular process; GO:0043094,cellular metabolic compound salvage; GO:0044237,cellular metabolic process; GO:0005975,carbohydrate metabolic process; GO:0009058,biosynthetic process; GO:0015977,carbon fixation; GO:0015979,photosyn…	Ribulose bisphosphate carboxylase, small chain	--	--	--		Cluster-7901.14	3.52	3.51	3.64	36.16	36.28	36.71	3.19855	0	0	up	3144	K12657 delta-1-pyrroline-5-carboxylate synthetase [EC:2.7.2.11 1.2.1.41] | (RefSeq) delta-1-pyrroline-5-carboxylate synthase 1-like (A)	ko00330: Arginine and proline metabolism; ko01100: Metabolic pathways; ko01110: Biosynthesis of secondary metabolites; ko01230: Biosynthesis of amino acids	delta-1-pyrroline-5-carboxylate synthase 1 [Hordeum vulgare subsp. vulgare]	P5CS1_ORYSJ RecName: Full=Delta-1-pyrroline-5-carboxylate synthase 1 {ECO:0000305}; Short=OsP5CS1 {ECO:0000303|Ref.8}; Includes: RecName: Full=Glutamate 5-kinase; Short=GK; EC=2.7.2.11; AltName: Full=Gamma-glutamyl kinase; Includes: RecName: Full=Gamma-glutamyl phosphate reductase; Short=GPR; EC=1.2.1.41; AltName: Full=Glutamate-5-semialdehyde dehydrogenase; AltName: Full=Glutamyl-gamma-semialdeh…	A0A8I6WKU9_HORVV RecName: Full=Delta-1-pyrroline-5-carboxylate synthase {ECO:0000256|PIRNR:PIRNR036429}; Includes: RecName: Full=Glutamate 5-kinase {ECO:0000256|PIRNR:PIRNR036429}; Short=GK {ECO:0000256|PIRNR:PIRNR036429}; EC=2.7.2.11 {ECO:0000256|PIRNR:PIRNR036429}; AltName: Full=Gamma-glutamyl kinase {ECO:0000256|PIRNR:PIRNR036429}; Includes: RecName: Full=Gamma-glutamyl phosphate reductase {EC…	Gamma-glutamyl phosphate reductase	GO:0005737,cytoplasm; GO:0005524,ATP binding; GO:0004349,glutamate 5-kinase activity; GO:0004350,glutamate-5-semialdehyde dehydrogenase activity; GO:0055129,L-proline biosynthetic process; GO:0016310,phosphorylation; GO:0006561,proline biosynthetic process; GO:0000166,nucleotide binding; GO:0003674,molecular_function; GO:0005488,binding; GO:0017076,purine nucleotide binding; GO:0030554,adenyl nuc…	Amino acid kinase family	--	--	--		Cluster-81649.1	16.78
Cluster-60201.20	7956.18	7738.09	7484.48	646.52	600.63	701.13	-3.66388	0	0	down	868	K01602 ribulose-bisphosphate carboxylase small chain [EC:4.1.1.39] | (RefSeq) ribulose bisphosphate carboxylase small subunit, chloroplastic 2-like (A)	ko00630: Glyoxylate and dicarboxylate metabolism; ko00710: Carbon fixation in photosynthetic organisms; ko01100: Metabolic pathways; ko01110: Biosynthesis of secondary metabolites; ko01200: Carbon metabolism	ribulose bisphosphate carboxylase small subunit, chloroplastic 2-like [Triticum aestivum]	RBS2_WHEAT RecName: Full=Ribulose bisphosphate carboxylase small subunit, chloroplastic 2 {ECO:0000255|HAMAP-Rule:MF_00860}; Short=RuBisCO small subunit 2 {ECO:0000255|HAMAP-Rule:MF_00860}; Flags: Precursor;	A0A446KJF6_TRITD RecName: Full=Ribulose bisphosphate carboxylase small subunit, chloroplastic {ECO:0000256|HAMAP-Rule:MF_00860}; Short=RuBisCO small subunit {ECO:0000256|HAMAP-Rule:MF_00860};	--	GO:0009507,chloroplast; GO:0009853,photorespiration; GO:0019253,reductive pentose-phosphate cycle; GO:0008150,biological_process; GO:0008152,metabolic process; GO:0009987,cellular process; GO:0043094,cellular metabolic compound salvage; GO:0044237,cellular metabolic process; GO:0005975,carbohydrate metabolic process; GO:0009058,biosynthetic process; GO:0015977,carbon fixation; GO:0015979,photosyn…	Ribulose bisphosphate carboxylase, small chain	--	--	--		Cluster-7901.6	7.28	7.89	7.88	84.94	79.02	87.9	3.30994	0	0	up	2257	K12657 delta-1-pyrroline-5-carboxylate synthetase [EC:2.7.2.11 1.2.1.41] | (RefSeq) delta-1-pyrroline-5-carboxylate synthase 1-like (A)	ko00330: Arginine and proline metabolism; ko01100: Metabolic pathways; ko01110: Biosynthesis of secondary metabolites; ko01230: Biosynthesis of amino acids	delta-1-pyrroline-5-carboxylate synthase 1 [Hordeum vulgare subsp. vulgare]	P5CS1_ORYSJ RecName: Full=Delta-1-pyrroline-5-carboxylate synthase 1 {ECO:0000305}; Short=OsP5CS1 {ECO:0000303|Ref.8}; Includes: RecName: Full=Glutamate 5-kinase; Short=GK; EC=2.7.2.11; AltName: Full=Gamma-glutamyl kinase; Includes: RecName: Full=Gamma-glutamyl phosphate reductase; Short=GPR; EC=1.2.1.41; AltName: Full=Glutamate-5-semialdehyde dehydrogenase; AltName: Full=Glutamyl-gamma-semialdeh…	A0A8I6WKU9_HORVV RecName: Full=Delta-1-pyrroline-5-carboxylate synthase {ECO:0000256|PIRNR:PIRNR036429}; Includes: RecName: Full=Glutamate 5-kinase {ECO:0000256|PIRNR:PIRNR036429}; Short=GK {ECO:0000256|PIRNR:PIRNR036429}; EC=2.7.2.11 {ECO:0000256|PIRNR:PIRNR036429}; AltName: Full=Gamma-glutamyl kinase {ECO:0000256|PIRNR:PIRNR036429}; Includes: RecName: Full=Gamma-glutamyl phosphate reductase {EC…	Gamma-glutamyl phosphate reductase	GO:0005737,cytoplasm; GO:0005524,ATP binding; GO:0004349,glutamate 5-kinase activity; GO:0004350,glutamate-5-semialdehyde dehydrogenase activity; GO:0055129,L-proline biosynthetic process; GO:0016310,phosphorylation; GO:0006561,proline biosynthetic process; GO:0000166,nucleotide binding; GO:0003674,molecular_function; GO:0005488,binding; GO:0017076,purine nucleotide binding; GO:0030554,adenyl nuc…	Amino acid kinase family	--	--	--		Cluster-79388.7	1.57
Cluster-60201.22	2828.92	2965.1	3247.84	602.93	586.58	556.4	-2.45928	0	0	down	805	K01602 ribulose-bisphosphate carboxylase small chain [EC:4.1.1.39] | (RefSeq) ribulose bisphosphate carboxylase small chain clone 512 (A)	ko00630: Glyoxylate and dicarboxylate metabolism; ko00710: Carbon fixation in photosynthetic organisms; ko01100: Metabolic pathways; ko01110: Biosynthesis of secondary metabolites; ko01200: Carbon metabolism	ribulose-1,5-bisphosphate carboxylase/oxygenase small subunit [Hordeum vulgare]	RBS_HORVU RecName: Full=Ribulose bisphosphate carboxylase small subunit, chloroplastic {ECO:0000255|HAMAP-Rule:MF_00860}; Short=RuBisCO small subunit {ECO:0000255|HAMAP-Rule:MF_00860}; Flags: Precursor;	F2CT91_HORVV RecName: Full=Ribulose bisphosphate carboxylase small subunit, chloroplastic {ECO:0000256|HAMAP-Rule:MF_00860}; Short=RuBisCO small subunit {ECO:0000256|HAMAP-Rule:MF_00860};	--	GO:0009507,chloroplast; GO:0009853,photorespiration; GO:0019253,reductive pentose-phosphate cycle; GO:0008150,biological_process; GO:0008152,metabolic process; GO:0009987,cellular process; GO:0043094,cellular metabolic compound salvage; GO:0044237,cellular metabolic process; GO:0005975,carbohydrate metabolic process; GO:0009058,biosynthetic process; GO:0015977,carbon fixation; GO:0015979,photosyn…	Ribulose bisphosphate carboxylase, small chain	--	--	--		Cluster-7901.8	4.78	5.76	5.27	68.81	71.51	71.18	3.60246	0	0	up	3003	K12657 delta-1-pyrroline-5-carboxylate synthetase [EC:2.7.2.11 1.2.1.41] | (RefSeq) delta-1-pyrroline-5-carboxylate synthase 1-like (A)	ko00330: Arginine and proline metabolism; ko01100: Metabolic pathways; ko01110: Biosynthesis of secondary metabolites; ko01230: Biosynthesis of amino acids	delta-1-pyrroline-5-carboxylate synthase 1 [Hordeum vulgare subsp. vulgare]	P5CS1_ORYSJ RecName: Full=Delta-1-pyrroline-5-carboxylate synthase 1 {ECO:0000305}; Short=OsP5CS1 {ECO:0000303|Ref.8}; Includes: RecName: Full=Glutamate 5-kinase; Short=GK; EC=2.7.2.11; AltName: Full=Gamma-glutamyl kinase; Includes: RecName: Full=Gamma-glutamyl phosphate reductase; Short=GPR; EC=1.2.1.41; AltName: Full=Glutamate-5-semialdehyde dehydrogenase; AltName: Full=Glutamyl-gamma-semialdeh…	A0A8I6WKU9_HORVV RecName: Full=Delta-1-pyrroline-5-carboxylate synthase {ECO:0000256|PIRNR:PIRNR036429}; Includes: RecName: Full=Glutamate 5-kinase {ECO:0000256|PIRNR:PIRNR036429}; Short=GK {ECO:0000256|PIRNR:PIRNR036429}; EC=2.7.2.11 {ECO:0000256|PIRNR:PIRNR036429}; AltName: Full=Gamma-glutamyl kinase {ECO:0000256|PIRNR:PIRNR036429}; Includes: RecName: Full=Gamma-glutamyl phosphate reductase {EC…	Gamma-glutamyl phosphate reductase	GO:0005737,cytoplasm; GO:0005524,ATP binding; GO:0004349,glutamate 5-kinase activity; GO:0004350,glutamate-5-semialdehyde dehydrogenase activity; GO:0055129,L-proline biosynthetic process; GO:0016310,phosphorylation; GO:0006561,proline biosynthetic process; GO:0000166,nucleotide binding; GO:0003674,molecular_function; GO:0005488,binding; GO:0017076,purine nucleotide binding; GO:0030554,adenyl nuc…	Amino acid kinase family	--	--	--		Cluster-35307.2	10.3
Cluster-60201.23	657	696.73	727.65	43.56	44.17	38.09	-4.13258	0	0	down	763	K01602 ribulose-bisphosphate carboxylase small chain [EC:4.1.1.39] | (RefSeq) ribulose bisphosphate carboxylase small chain PW9, chloroplastic-like (A)	ko00630: Glyoxylate and dicarboxylate metabolism; ko00710: Carbon fixation in photosynthetic organisms; ko01100: Metabolic pathways; ko01110: Biosynthesis of secondary metabolites; ko01200: Carbon metabolism	ribulose bisphosphate carboxylase small subunit, chloroplastic 2 [Hordeum vulgare subsp. vulgare]	RBS2_WHEAT RecName: Full=Ribulose bisphosphate carboxylase small subunit, chloroplastic 2 {ECO:0000255|HAMAP-Rule:MF_00860}; Short=RuBisCO small subunit 2 {ECO:0000255|HAMAP-Rule:MF_00860}; Flags: Precursor;	F2CT51_HORVV RecName: Full=Ribulose bisphosphate carboxylase small subunit, chloroplastic {ECO:0000256|HAMAP-Rule:MF_00860}; Short=RuBisCO small subunit {ECO:0000256|HAMAP-Rule:MF_00860};	--	GO:0009507,chloroplast; GO:0009853,photorespiration; GO:0019253,reductive pentose-phosphate cycle; GO:0008150,biological_process; GO:0008152,metabolic process; GO:0009987,cellular process; GO:0043094,cellular metabolic compound salvage; GO:0044237,cellular metabolic process; GO:0005975,carbohydrate metabolic process; GO:0009058,biosynthetic process; GO:0015977,carbon fixation; GO:0015979,photosyn…	Ribulose bisphosphate carboxylase, small chain	--	--	--		Cluster-79185.0	19.11	17.66	18.01	212.41	228.83	226.31	3.46843	0	0	up	1583	K09840 9-cis-epoxycarotenoid dioxygenase [EC:1.13.11.51] | (RefSeq) 9-cis-epoxycarotenoid dioxygenase NCED1, chloroplastic-like (A)	ko00906: Carotenoid biosynthesis; ko01100: Metabolic pathways; ko01110: Biosynthesis of secondary metabolites	hypothetical protein ZWY2020_021859 [Hordeum vulgare]	NCED1_ORYSJ RecName: Full=9-cis-epoxycarotenoid dioxygenase NCED1, chloroplastic {ECO:0000305}; Short=OsNCED1 {ECO:0000312|EMBL:AAW21317.1}; EC=1.13.11.51 {ECO:0000250|UniProtKB:O24592}; Flags: Precursor;	M0XN17_HORVV SubName: Full=Uncharacterized protein {ECO:0000313|EnsemblPlants:HORVU.MOREX.r3.6HG0607370.1.CDS1};	Beta, beta-carotene 15,15'-dioxygenase and related enzymes	GO:0009570,chloroplast stroma; GO:0045549,9-cis-epoxycarotenoid dioxygenase activity; GO:0010436,carotenoid dioxygenase activity; GO:0046872,metal ion binding; GO:0009688,abscisic acid biosynthetic process; GO:0016121,carotene catabolic process; GO:0003674,molecular_function; GO:0003824,catalytic activity; GO:0016491,oxidoreductase activity; GO:0016701,oxidoreductase activity, acting on single do…	Retinal pigment epithelial membrane protein	--	--	--		Cluster-41504.0	5.47
Cluster-60201.31	3406.87	3544.72	3455.65	75.54	71.73	83.56	-5.58228	0	0	down	821	K01602 ribulose-bisphosphate carboxylase small chain [EC:4.1.1.39] | (RefSeq) ribulose bisphosphate carboxylase small subunit, chloroplastic 2-like (A)	ko00630: Glyoxylate and dicarboxylate metabolism; ko00710: Carbon fixation in photosynthetic organisms; ko01100: Metabolic pathways; ko01110: Biosynthesis of secondary metabolites; ko01200: Carbon metabolism	ribulose bisphosphate carboxylase small subunit, chloroplastic 2-like [Triticum aestivum]	RBS2_WHEAT RecName: Full=Ribulose bisphosphate carboxylase small subunit, chloroplastic 2 {ECO:0000255|HAMAP-Rule:MF_00860}; Short=RuBisCO small subunit 2 {ECO:0000255|HAMAP-Rule:MF_00860}; Flags: Precursor;	A0A446LUG6_TRITD RecName: Full=Ribulose bisphosphate carboxylase small subunit, chloroplastic {ECO:0000256|HAMAP-Rule:MF_00860}; Short=RuBisCO small subunit {ECO:0000256|HAMAP-Rule:MF_00860};	--	GO:0009507,chloroplast; GO:0009853,photorespiration; GO:0019253,reductive pentose-phosphate cycle; GO:0008150,biological_process; GO:0008152,metabolic process; GO:0009987,cellular process; GO:0043094,cellular metabolic compound salvage; GO:0044237,cellular metabolic process; GO:0005975,carbohydrate metabolic process; GO:0009058,biosynthetic process; GO:0015977,carbon fixation; GO:0015979,photosyn…	Ribulose bisphosphate carboxylase, small chain	--	--	--		Cluster-79185.7	41.1	38.71	41.52	341.52	338.33	335.15	2.92285	0	0	up	2370	K09840 9-cis-epoxycarotenoid dioxygenase [EC:1.13.11.51] | (RefSeq) 9-cis-epoxycarotenoid dioxygenase NCED1, chloroplastic-like (A)	ko00906: Carotenoid biosynthesis; ko01100: Metabolic pathways; ko01110: Biosynthesis of secondary metabolites	9-cis-epoxycarotenoid dioxygenase NCED1, chloroplastic-like [Triticum dicoccoides]	NCED1_ORYSJ RecName: Full=9-cis-epoxycarotenoid dioxygenase NCED1, chloroplastic {ECO:0000305}; Short=OsNCED1 {ECO:0000312|EMBL:AAW21317.1}; EC=1.13.11.51 {ECO:0000250|UniProtKB:O24592}; Flags: Precursor;	A0A3B6NR22_WHEAT SubName: Full=Uncharacterized protein {ECO:0000313|EnsemblPlants:TraesCS6A02G271600.1.cds1};	Beta, beta-carotene 15,15'-dioxygenase and related enzymes	GO:0009570,chloroplast stroma; GO:0045549,9-cis-epoxycarotenoid dioxygenase activity; GO:0010436,carotenoid dioxygenase activity; GO:0046872,metal ion binding; GO:0009688,abscisic acid biosynthetic process; GO:0016121,carotene catabolic process; GO:0003674,molecular_function; GO:0003824,catalytic activity; GO:0016491,oxidoreductase activity; GO:0016701,oxidoreductase activity, acting on single do…	Retinal pigment epithelial membrane protein	--	--	--		Cluster-58451.0	0.4
Cluster-60201.32	22044.7	21939.6	22754.4	1615.71	1618.27	1615.17	-3.8772	0	0	down	902	K01602 ribulose-bisphosphate carboxylase small chain [EC:4.1.1.39] | (RefSeq) ribulose bisphosphate carboxylase small chain PWS4.3, chloroplastic-like (A)	ko00630: Glyoxylate and dicarboxylate metabolism; ko00710: Carbon fixation in photosynthetic organisms; ko01100: Metabolic pathways; ko01110: Biosynthesis of secondary metabolites; ko01200: Carbon metabolism	ribulose bisphosphate carboxylase small chain PWS4.3, chloroplastic-like [Triticum dicoccoides]	RBS1_WHEAT RecName: Full=Ribulose bisphosphate carboxylase small subunit, chloroplastic 1 {ECO:0000255|HAMAP-Rule:MF_00860}; Short=RuBisCO small subunit 1 {ECO:0000255|HAMAP-Rule:MF_00860}; AltName: Full=Ribulose bisphosphate carboxylase small chain PWS4.3, chloroplastic; Short=RuBisCO small subunit PWS4.3; Flags: Precursor;	A0A446KJF1_TRITD RecName: Full=Ribulose bisphosphate carboxylase small subunit, chloroplastic {ECO:0000256|HAMAP-Rule:MF_00860}; Short=RuBisCO small subunit {ECO:0000256|HAMAP-Rule:MF_00860};	--	GO:0009507,chloroplast; GO:0009853,photorespiration; GO:0019253,reductive pentose-phosphate cycle; GO:0008150,biological_process; GO:0008152,metabolic process; GO:0009987,cellular process; GO:0043094,cellular metabolic compound salvage; GO:0044237,cellular metabolic process; GO:0005975,carbohydrate metabolic process; GO:0009058,biosynthetic process; GO:0015977,carbon fixation; GO:0015979,photosyn…	Ribulose bisphosphate carboxylase, small chain	--	--	--		Cluster-79232.45	64.89	63.83	71.32	1420.26	1140.35	1183.13	3.63968	0	0	up	583	--	--	dehydrin DHN3 [Aegilops tauschii subsp. strangulata]	DHN3_HORVU RecName: Full=Dehydrin DHN3; AltName: Full=B17;	M8BIL6_AEGTA SubName: Full=Dehydrin DHN3 {ECO:0000313|EMBL:EMT24840.1, ECO:0000313|EnsemblPlants:EMT24840};	--	GO:0009415,response to water; GO:0001101,response to acid chemical; GO:0008150,biological_process; GO:0009628,response to abiotic stimulus; GO:0010035,response to inorganic substance; GO:0042221,response to chemical; GO:0050896,response to stimulus; GO:1901700,response to oxygen-containing compound	Dehydrin	--	--	--		Cluster-48445.1	2.33
Cluster-60201.33	373.99	401.74	396.83	5.01	5.73	5.47	-6.28187	0	0	down	805	K01602 ribulose-bisphosphate carboxylase small chain [EC:4.1.1.39] | (RefSeq) ribulose bisphosphate carboxylase small chain clone 512 (A)	ko00630: Glyoxylate and dicarboxylate metabolism; ko00710: Carbon fixation in photosynthetic organisms; ko01100: Metabolic pathways; ko01110: Biosynthesis of secondary metabolites; ko01200: Carbon metabolism	ribulose-1,5-bisphosphate carboxylase/oxygenase small subunit [Triticum aestivum]	RBS1_WHEAT RecName: Full=Ribulose bisphosphate carboxylase small subunit, chloroplastic 1 {ECO:0000255|HAMAP-Rule:MF_00860}; Short=RuBisCO small subunit 1 {ECO:0000255|HAMAP-Rule:MF_00860}; AltName: Full=Ribulose bisphosphate carboxylase small chain PWS4.3, chloroplastic; Short=RuBisCO small subunit PWS4.3; Flags: Precursor;	W5F0E6_WHEAT RecName: Full=Ribulose bisphosphate carboxylase small subunit, chloroplastic {ECO:0000256|HAMAP-Rule:MF_00860}; Short=RuBisCO small subunit {ECO:0000256|HAMAP-Rule:MF_00860};	--	GO:0009507,chloroplast; GO:0009853,photorespiration; GO:0019253,reductive pentose-phosphate cycle; GO:0008150,biological_process; GO:0008152,metabolic process; GO:0009987,cellular process; GO:0043094,cellular metabolic compound salvage; GO:0044237,cellular metabolic process; GO:0005975,carbohydrate metabolic process; GO:0009058,biosynthetic process; GO:0015977,carbon fixation; GO:0015979,photosyn…	Ribulose bisphosphate carboxylase, small chain	--	--	--		Cluster-79713.4	6.8	6.18	7.32	114.6	119.15	119.5	3.98266	0	0	up	2142	K14085 aldehyde dehydrogenase family 7 member A1 [EC:1.2.1.31 1.2.1.8 1.2.1.3] | (RefSeq) aldehyde dehydrogenase family 7 member A1 (A)	ko00010: Glycolysis / Gluconeogenesis; ko00053: Ascorbate and aldarate metabolism; ko00071: Fatty acid degradation; ko00260: Glycine, serine and threonine metabolism; ko00280: Valine, leucine and isoleucine degradation; ko00310: Lysine degradation; ko00330: Arginine and proline metabolism; ko00340: Histidine metabolism; ko00380: Tryptophan metabolism; ko00410: beta-Alanine metabolism; ko00561: Gl…	predicted protein, partial [Hordeum vulgare subsp. vulgare]	AL7A1_MALDO RecName: Full=Aldehyde dehydrogenase family 7 member A1; EC=1.2.1.3; AltName: Full=Antiquitin-1; AltName: Full=Matured fruit 60 kDa protein; Short=MF-60;	A0A453KUA9_AEGTS RecName: Full=Aldehyde dehydrogenase (NAD(+)) {ECO:0000256|ARBA:ARBA00024226}; EC=1.2.1.3 {ECO:0000256|ARBA:ARBA00024226};	Aldehyde dehydrogenase	GO:0004029,aldehyde dehydrogenase (NAD+) activity; GO:0043878,glyceraldehyde-3-phosphate dehydrogenase (NAD+) (non-phosphorylating) activity; GO:0006081,cellular aldehyde metabolic process; GO:0003674,molecular_function; GO:0003824,catalytic activity; GO:0004030,aldehyde dehydrogenase [NAD(P)+] activity; GO:0016491,oxidoreductase activity; GO:0016620,oxidoreductase activity, acting on the aldehyd…	Aldehyde dehydrogenase family	--	--	--		Cluster-16.55	0.37
Cluster-60201.37	22313	22692.4	20812.8	645.5	621.32	680.84	-4.78726	0	0	down	234	K01602 ribulose-bisphosphate carboxylase small chain [EC:4.1.1.39] | (RefSeq) ribulose bisphosphate carboxylase small chain PW9, chloroplastic-like (A)	ko00630: Glyoxylate and dicarboxylate metabolism; ko00710: Carbon fixation in photosynthetic organisms; ko01100: Metabolic pathways; ko01110: Biosynthesis of secondary metabolites; ko01200: Carbon metabolism	unnamed protein product [Triticum turgidum subsp. durum]	RBS2_WHEAT RecName: Full=Ribulose bisphosphate carboxylase small subunit, chloroplastic 2 {ECO:0000255|HAMAP-Rule:MF_00860}; Short=RuBisCO small subunit 2 {ECO:0000255|HAMAP-Rule:MF_00860}; Flags: Precursor;	A0A446LUF6_TRITD RecName: Full=RbcS domain-containing protein {ECO:0000259|Pfam:PF12338};	--	GO:0009507,chloroplast; GO:0009853,photorespiration; GO:0019253,reductive pentose-phosphate cycle; GO:0008150,biological_process; GO:0008152,metabolic process; GO:0009987,cellular process; GO:0043094,cellular metabolic compound salvage; GO:0044237,cellular metabolic process; GO:0005975,carbohydrate metabolic process; GO:0009058,biosynthetic process; GO:0015977,carbon fixation; GO:0015979,photosyn…	--	--	--	--		Cluster-79760.5	6.74	7.28	6.73	69.96	71.29	69	3.24761	0	0	up	1946	K05280 flavonoid 3'-monooxygenase [EC:1.14.14.82] | (RefSeq) flavonoid 3'-monooxygenase-like (A)	ko00941: Flavonoid biosynthesis; ko00944: Flavone and flavonol biosynthesis; ko01100: Metabolic pathways; ko01110: Biosynthesis of secondary metabolites	flavonoid 3'-monooxygenase CYP75B3 [Aegilops tauschii subsp. strangulata]	C75B3_ORYSJ RecName: Full=Flavonoid 3'-monooxygenase CYP75B3 {ECO:0000305}; EC=1.14.14.82 {ECO:0000305|PubMed:18726614}; AltName: Full=Cytochrome P450 75B3 {ECO:0000303|PubMed:26082402}; AltName: Full=Flavonoid 3'-hydroxylase {ECO:0000303|PubMed:18726614}; Short=OsF3'H {ECO:0000303|PubMed:18726614};	A0A453A4V0_AEGTS SubName: Full=Uncharacterized protein {ECO:0000313|EnsemblPlants:AET1Gv21041800.2};	Cytochrome P450 CYP2 subfamily	GO:0016021,integral component of membrane; GO:0016711,flavonoid 3'-monooxygenase activity; GO:0020037,heme binding; GO:0005506,iron ion binding; GO:0009813,flavonoid biosynthetic process; GO:0003674,molecular_function; GO:0003824,catalytic activity; GO:0004497,monooxygenase activity; GO:0016491,oxidoreductase activity; GO:0016705,oxidoreductase activity, acting on paired donors, with incorporatio…	Cytochrome P450	--	--	--		Cluster-77614.1	4.65
Cluster-60201.39	326.12	295.74	332.87	11.84	12.34	15.24	-4.65409	0	0	down	615	K01602 ribulose-bisphosphate carboxylase small chain [EC:4.1.1.39] | (RefSeq) ribulose bisphosphate carboxylase small chain PW9, chloroplastic-like (A)	ko00630: Glyoxylate and dicarboxylate metabolism; ko00710: Carbon fixation in photosynthetic organisms; ko01100: Metabolic pathways; ko01110: Biosynthesis of secondary metabolites; ko01200: Carbon metabolism	predicted protein [Hordeum vulgare subsp. vulgare]	RBS_HORVU RecName: Full=Ribulose bisphosphate carboxylase small subunit, chloroplastic {ECO:0000255|HAMAP-Rule:MF_00860}; Short=RuBisCO small subunit {ECO:0000255|HAMAP-Rule:MF_00860}; Flags: Precursor;	F2D3J2_HORVV RecName: Full=Ribulose bisphosphate carboxylase small subunit, chloroplastic {ECO:0000256|HAMAP-Rule:MF_00860}; Short=RuBisCO small subunit {ECO:0000256|HAMAP-Rule:MF_00860};	--	GO:0009507,chloroplast; GO:0009853,photorespiration; GO:0019253,reductive pentose-phosphate cycle; GO:0008150,biological_process; GO:0008152,metabolic process; GO:0009987,cellular process; GO:0043094,cellular metabolic compound salvage; GO:0044237,cellular metabolic process; GO:0005975,carbohydrate metabolic process; GO:0009058,biosynthetic process; GO:0015977,carbon fixation; GO:0015979,photosyn…	Ribulose bisphosphate carboxylase, small chain	--	--	--		Cluster-79828.0	446	469.91	446.55	104.34	104.86	109.37	-2.23019	0	0	down	1727	--	--	unnamed protein product [Triticum turgidum subsp. durum]	TI110_PEA RecName: Full=Protein TIC110, chloroplastic; AltName: Full=Chloroplast inner envelope protein, 110 kDa; Short=psIEP110; AltName: Full=IAP100; AltName: Full=Translocon at the inner envelope membrane of chloroplasts 110; Flags: Precursor;	A0A446JUE7_TRITD SubName: Full=Uncharacterized protein {ECO:0000313|EMBL:VAH16691.1};	--	GO:0009706,chloroplast inner membrane; GO:0016021,integral component of membrane; GO:0015031,protein transport; GO:0006810,transport; GO:0008104,protein localization; GO:0008150,biological_process; GO:0009987,cellular process; GO:0033036,macromolecule localization; GO:0045184,establishment of protein localization; GO:0051179,localization; GO:0051234,establishment of localization; GO:0051641,cellu…	Chloroplast envelope transporter	--	--	--		Cluster-48741.0	4.67
Cluster-60201.40	2688.31	2778.64	2932.57	184.03	195.51	168.62	-4.11186	0	0	down	1038	K01602 ribulose-bisphosphate carboxylase small chain [EC:4.1.1.39] | (RefSeq) ribulose bisphosphate carboxylase small chain PWS4.3, chloroplastic-like (A)	ko00630: Glyoxylate and dicarboxylate metabolism; ko00710: Carbon fixation in photosynthetic organisms; ko01100: Metabolic pathways; ko01110: Biosynthesis of secondary metabolites; ko01200: Carbon metabolism	ribulose bisphosphate carboxylase small chain PWS4.3, chloroplastic-like [Triticum dicoccoides]	RBS1_WHEAT RecName: Full=Ribulose bisphosphate carboxylase small subunit, chloroplastic 1 {ECO:0000255|HAMAP-Rule:MF_00860}; Short=RuBisCO small subunit 1 {ECO:0000255|HAMAP-Rule:MF_00860}; AltName: Full=Ribulose bisphosphate carboxylase small chain PWS4.3, chloroplastic; Short=RuBisCO small subunit PWS4.3; Flags: Precursor;	A0A446KJF1_TRITD RecName: Full=Ribulose bisphosphate carboxylase small subunit, chloroplastic {ECO:0000256|HAMAP-Rule:MF_00860}; Short=RuBisCO small subunit {ECO:0000256|HAMAP-Rule:MF_00860};	--	GO:0009507,chloroplast; GO:0009853,photorespiration; GO:0019253,reductive pentose-phosphate cycle; GO:0008150,biological_process; GO:0008152,metabolic process; GO:0009987,cellular process; GO:0043094,cellular metabolic compound salvage; GO:0044237,cellular metabolic process; GO:0005975,carbohydrate metabolic process; GO:0009058,biosynthetic process; GO:0015977,carbon fixation; GO:0015979,photosyn…	Ribulose bisphosphate carboxylase, small chain	--	--	--		Cluster-81201.6	32.28	36.3	32.65	232.89	233.33	230.54	2.62466	0	0	up	4268	K09286 EREBP-like factor | (RefSeq) ethylene-responsive transcription factor 1-like (A)	--	predicted protein [Hordeum vulgare subsp. vulgare]	PAP14_ARATH RecName: Full=Probable plastid-lipid-associated protein 14, chloroplastic; Short=AtPap14; AltName: Full=Fibrillin-11; AltName: Full=OBP3-responsive protein 1; Flags: Precursor;	F2CRN9_HORVV SubName: Full=Predicted protein {ECO:0000313|EMBL:BAJ85510.1};	Protein kinase PCTAIRE and related kinases	GO:0009507,chloroplast; GO:0016592,mediator complex; GO:0005634,nucleus; GO:0005524,ATP binding; GO:0004693,cyclin-dependent protein serine/threonine kinase activity; GO:0008353,RNA polymerase II CTD heptapeptide repeat kinase activity; GO:0006468,protein phosphorylation; GO:0006970,response to osmotic stress; GO:0000166,nucleotide binding; GO:0003674,molecular_function; GO:0005488,binding; GO:00…	Protein kinase domain	--	--	--		Cluster-30014.0	6.86
Cluster-60201.6	1605.37	1715.15	1442.57	100.62	95.19	100.66	-4.0451	0	0	down	568	K01602 ribulose-bisphosphate carboxylase small chain [EC:4.1.1.39] | (RefSeq) ribulose bisphosphate carboxylase small chain PWS4.3, chloroplastic-like (A)	ko00630: Glyoxylate and dicarboxylate metabolism; ko00710: Carbon fixation in photosynthetic organisms; ko01100: Metabolic pathways; ko01110: Biosynthesis of secondary metabolites; ko01200: Carbon metabolism	ribulose bisphosphate carboxylase small chain PWS4.3, chloroplastic-like [Triticum dicoccoides]	RBS1_WHEAT RecName: Full=Ribulose bisphosphate carboxylase small subunit, chloroplastic 1 {ECO:0000255|HAMAP-Rule:MF_00860}; Short=RuBisCO small subunit 1 {ECO:0000255|HAMAP-Rule:MF_00860}; AltName: Full=Ribulose bisphosphate carboxylase small chain PWS4.3, chloroplastic; Short=RuBisCO small subunit PWS4.3; Flags: Precursor;	A0A446KJF1_TRITD RecName: Full=Ribulose bisphosphate carboxylase small subunit, chloroplastic {ECO:0000256|HAMAP-Rule:MF_00860}; Short=RuBisCO small subunit {ECO:0000256|HAMAP-Rule:MF_00860};	--	GO:0009507,chloroplast; GO:0009853,photorespiration; GO:0019253,reductive pentose-phosphate cycle; GO:0008150,biological_process; GO:0008152,metabolic process; GO:0009987,cellular process; GO:0043094,cellular metabolic compound salvage; GO:0044237,cellular metabolic process; GO:0005975,carbohydrate metabolic process; GO:0009058,biosynthetic process; GO:0015977,carbon fixation; GO:0015979,photosyn…	Ribulose bisphosphate carboxylase, small chain	--	--	--		Cluster-81217.9	109.6	115.1	111.82	22.51	24.55	21.5	-2.43842	0	0	down	2255	K03841 fructose-1,6-bisphosphatase I [EC:3.1.3.11] | (RefSeq) fructose-1,6-bisphosphatase, cytosolic-like (A)	ko00010: Glycolysis / Gluconeogenesis; ko00030: Pentose phosphate pathway; ko00051: Fructose and mannose metabolism; ko00710: Carbon fixation in photosynthetic organisms; ko01100: Metabolic pathways; ko01110: Biosynthesis of secondary metabolites; ko01200: Carbon metabolism	fructose-1,6-bisphosphatase, cytosolic [Hordeum vulgare subsp. vulgare]	F16P2_ORYCO RecName: Full=Fructose-1,6-bisphosphatase, cytosolic; Short=FBPase; EC=3.1.3.11; AltName: Full=D-fructose-1,6-bisphosphate 1-phosphohydrolase;	F2D3I0_HORVV RecName: Full=Fructose-bisphosphatase {ECO:0000256|ARBA:ARBA00013093}; EC=3.1.3.11 {ECO:0000256|ARBA:ARBA00013093}; AltName: Full=D-fructose-1,6-bisphosphate 1-phosphohydrolase {ECO:0000256|ARBA:ARBA00032973};	Fructose-1,6-bisphosphatase	GO:0005737,cytoplasm; GO:0042132,fructose 1,6-bisphosphate 1-phosphatase activity; GO:0046872,metal ion binding; GO:0005975,carbohydrate metabolic process; GO:0003674,molecular_function; GO:0003824,catalytic activity; GO:0016787,hydrolase activity; GO:0016788,hydrolase activity, acting on ester bonds; GO:0016791,phosphatase activity; GO:0019203,carbohydrate phosphatase activity; GO:0042578,phosph…	Fructose-1-6-bisphosphatase, N-terminal domain	--	--	--		Cluster-68371.6	4.43
Cluster-60201.7	1440.89	1466.24	1457.6	36.49	32.26	26.88	-5.61511	0	0	down	963	K01602 ribulose-bisphosphate carboxylase small chain [EC:4.1.1.39] | (RefSeq) ribulose bisphosphate carboxylase small chain PWS4.3, chloroplastic-like (A)	ko00630: Glyoxylate and dicarboxylate metabolism; ko00710: Carbon fixation in photosynthetic organisms; ko01100: Metabolic pathways; ko01110: Biosynthesis of secondary metabolites; ko01200: Carbon metabolism	ribulose bisphosphate carboxylase small chain PWS4.3, chloroplastic-like [Triticum dicoccoides]	RBS1_WHEAT RecName: Full=Ribulose bisphosphate carboxylase small subunit, chloroplastic 1 {ECO:0000255|HAMAP-Rule:MF_00860}; Short=RuBisCO small subunit 1 {ECO:0000255|HAMAP-Rule:MF_00860}; AltName: Full=Ribulose bisphosphate carboxylase small chain PWS4.3, chloroplastic; Short=RuBisCO small subunit PWS4.3; Flags: Precursor;	A0A446KJF1_TRITD RecName: Full=Ribulose bisphosphate carboxylase small subunit, chloroplastic {ECO:0000256|HAMAP-Rule:MF_00860}; Short=RuBisCO small subunit {ECO:0000256|HAMAP-Rule:MF_00860};	--	GO:0009507,chloroplast; GO:0009853,photorespiration; GO:0019253,reductive pentose-phosphate cycle; GO:0008150,biological_process; GO:0008152,metabolic process; GO:0009987,cellular process; GO:0043094,cellular metabolic compound salvage; GO:0044237,cellular metabolic process; GO:0005975,carbohydrate metabolic process; GO:0009058,biosynthetic process; GO:0015977,carbon fixation; GO:0015979,photosyn…	Ribulose bisphosphate carboxylase, small chain	--	--	--		Cluster-81433.3	4455.75	4216.23	4487.17	739.35	778.35	729.06	-2.67821	0	0	down	639	K02701 photosystem I subunit PsaN | (RefSeq) photosystem I reaction center subunit N, chloroplastic-like (A)	ko00195: Photosynthesis; ko01100: Metabolic pathways	unnamed protein product [Triticum turgidum subsp. durum]	PSAN_HORVU RecName: Full=Photosystem I reaction center subunit N, chloroplastic; Short=PSI-N; Flags: Precursor;	A0A446LY31_TRITD SubName: Full=Uncharacterized protein {ECO:0000313|EMBL:VAH42452.1};	--	GO:0009535,chloroplast thylakoid membrane; GO:0009522,photosystem I; GO:0015979,photosynthesis; GO:0008150,biological_process; GO:0008152,metabolic process; GO:0009987,cellular process; GO:0044237,cellular metabolic process; GO:0005575,cellular_component; GO:0005622,intracellular anatomical structure; GO:0005737,cytoplasm; GO:0009507,chloroplast; GO:0009526,plastid envelope; GO:0009534,chloroplas…	Photosystem I reaction centre subunit N (PSAN or PSI-N)	--	--	--		Cluster-46170.6	1.61
Cluster-60201.9	2788.31	2798.48	2783.63	174.28	165	169.57	-4.12936	0	0	down	839	K01602 ribulose-bisphosphate carboxylase small chain [EC:4.1.1.39] | (RefSeq) ribulose bisphosphate carboxylase small chain PWS4.3, chloroplastic-like (A)	ko00630: Glyoxylate and dicarboxylate metabolism; ko00710: Carbon fixation in photosynthetic organisms; ko01100: Metabolic pathways; ko01110: Biosynthesis of secondary metabolites; ko01200: Carbon metabolism	ribulose bisphosphate carboxylase small chain PWS4.3, chloroplastic-like [Triticum dicoccoides]	RBS1_WHEAT RecName: Full=Ribulose bisphosphate carboxylase small subunit, chloroplastic 1 {ECO:0000255|HAMAP-Rule:MF_00860}; Short=RuBisCO small subunit 1 {ECO:0000255|HAMAP-Rule:MF_00860}; AltName: Full=Ribulose bisphosphate carboxylase small chain PWS4.3, chloroplastic; Short=RuBisCO small subunit PWS4.3; Flags: Precursor;	A0A446KJF1_TRITD RecName: Full=Ribulose bisphosphate carboxylase small subunit, chloroplastic {ECO:0000256|HAMAP-Rule:MF_00860}; Short=RuBisCO small subunit {ECO:0000256|HAMAP-Rule:MF_00860};	--	GO:0009507,chloroplast; GO:0009853,photorespiration; GO:0019253,reductive pentose-phosphate cycle; GO:0008150,biological_process; GO:0008152,metabolic process; GO:0009987,cellular process; GO:0043094,cellular metabolic compound salvage; GO:0044237,cellular metabolic process; GO:0005975,carbohydrate metabolic process; GO:0009058,biosynthetic process; GO:0015977,carbon fixation; GO:0015979,photosyn…	Ribulose bisphosphate carboxylase, small chain	--	--	--		Cluster-81447.14	25.68	23.63	25.21	250.71	271.69	268	3.29508	0	0	up	1169	K00850 6-phosphofructokinase 1 [EC:2.7.1.11] | (RefSeq) ATP-dependent 6-phosphofructokinase 6 (A)	ko00010: Glycolysis / Gluconeogenesis; ko00030: Pentose phosphate pathway; ko00051: Fructose and mannose metabolism; ko00052: Galactose metabolism; ko01100: Metabolic pathways; ko01110: Biosynthesis of secondary metabolites; ko01200: Carbon metabolism; ko01230: Biosynthesis of amino acids; ko03018: RNA degradation	hypothetical protein BRADI_2g19326v3 [Brachypodium distachyon]	PFKA1_ARATH RecName: Full=ATP-dependent 6-phosphofructokinase 1 {ECO:0000255|HAMAP-Rule:MF_03186}; Short=ATP-PFK 1 {ECO:0000255|HAMAP-Rule:MF_03186}; Short=Phosphofructokinase 1 {ECO:0000255|HAMAP-Rule:MF_03186}; EC=2.7.1.11 {ECO:0000255|HAMAP-Rule:MF_03186}; AltName: Full=Phosphohexokinase 1 {ECO:0000255|HAMAP-Rule:MF_03186};	A0A0Q3RJN0_SETIT SubName: Full=Uncharacterized protein {ECO:0000313|EnsemblPlants:KQL06892};	Pyrophosphate-dependent phosphofructo-1-kinase	GO:0005737,cytoplasm; GO:0005829,cytosol; GO:0005886,plasma membrane; GO:0003872,6-phosphofructokinase activity; GO:0005524,ATP binding; GO:0046872,metal ion binding; GO:0006002,fructose 6-phosphate metabolic process; GO:0006096,glycolytic process; GO:0003674,molecular_function; GO:0003824,catalytic activity; GO:0008443,phosphofructokinase activity; GO:0016301,kinase activity; GO:0016740,transfer…	Phosphofructokinase	--	--	--		Cluster-78108.2	57.59
Cluster-60225.0	48.52	45.84	52	225.03	230.76	224.69	2.11597	0	0	up	1690	--	--	--	--	--	--	--	--	--	--	--		Cluster-81447.8	32.67	33.9	26.71	270.62	285.62	284.52	3.03775	0	0	up	1047	K00850 6-phosphofructokinase 1 [EC:2.7.1.11] | (RefSeq) ATP-dependent 6-phosphofructokinase 6-like (A)	ko00010: Glycolysis / Gluconeogenesis; ko00030: Pentose phosphate pathway; ko00051: Fructose and mannose metabolism; ko00052: Galactose metabolism; ko01100: Metabolic pathways; ko01110: Biosynthesis of secondary metabolites; ko01200: Carbon metabolism; ko01230: Biosynthesis of amino acids; ko03018: RNA degradation	unnamed protein product [Triticum turgidum subsp. durum]	PFKA3_ARATH RecName: Full=ATP-dependent 6-phosphofructokinase 3 {ECO:0000255|HAMAP-Rule:MF_03186}; Short=ATP-PFK 3 {ECO:0000255|HAMAP-Rule:MF_03186}; Short=Phosphofructokinase 3 {ECO:0000255|HAMAP-Rule:MF_03186}; EC=2.7.1.11 {ECO:0000255|HAMAP-Rule:MF_03186}; AltName: Full=Phosphohexokinase 3 {ECO:0000255|HAMAP-Rule:MF_03186};	A0A446K7Q9_TRITD RecName: Full=PFK domain-containing protein {ECO:0000259|Pfam:PF00365};	Pyrophosphate-dependent phosphofructo-1-kinase	GO:0005737,cytoplasm; GO:0005829,cytosol; GO:0003872,6-phosphofructokinase activity; GO:0005524,ATP binding; GO:0046872,metal ion binding; GO:0071456,cellular response to hypoxia; GO:0006002,fructose 6-phosphate metabolic process; GO:0006096,glycolytic process; GO:0010053,root epidermal cell differentiation; GO:0003674,molecular_function; GO:0003824,catalytic activity; GO:0008443,phosphofructokin…	Phosphofructokinase	--	--	--		Cluster-77364.9	37
Cluster-60383.6	185.67	168.63	160.62	29.35	26.01	35.87	-2.36876	0	0	down	2470	K20617 cytochrome P450 family 71 subfamily A | (RefSeq) cytochrome P450 71A1-like (A)	--	desmethyl-deoxy-podophyllotoxin synthase-like [Triticum aestivum]	C71BE_SINHE RecName: Full=Desmethyl-deoxy-podophyllotoxin synthase {ECO:0000303|PubMed:26359402}; EC=1.14.14.- {ECO:0000269|PubMed:26359402}; AltName: Full=Cytochrome P450 family 71 subfamily BE polypeptide 54 {ECO:0000303|PubMed:26359402};	A0A3B6N1V6_WHEAT SubName: Full=Uncharacterized protein {ECO:0000313|EnsemblPlants:TraesCS5D02G559300.1};	Cytochrome P450 CYP2 subfamily	GO:0016021,integral component of membrane; GO:0020037,heme binding; GO:0005506,iron ion binding; GO:0004497,monooxygenase activity; GO:0016705,oxidoreductase activity, acting on paired donors, with incorporation or reduction of molecular oxygen; GO:0019438,aromatic compound biosynthetic process; GO:0009699,phenylpropanoid biosynthetic process; GO:0003674,molecular_function; GO:0005488,binding; GO…	Cytochrome P450	--	--	--		Cluster-81875.3	481.21	469.65	493.5	69.64	61.62	65.64	-3.01219	0	0	down	1135	K01092 myo-inositol-1(or 4)-monophosphatase [EC:3.1.3.25] | (RefSeq) phosphatase IMPL1, chloroplastic-like isoform X1 (A)	ko00562: Inositol phosphate metabolism; ko01100: Metabolic pathways; ko01110: Biosynthesis of secondary metabolites; ko04070: Phosphatidylinositol signaling system	protein CURVATURE THYLAKOID 1B, chloroplastic [Aegilops tauschii subsp. strangulata]	CUT1B_ARATH RecName: Full=Protein CURVATURE THYLAKOID 1B, chloroplastic; AltName: Full=Photosystem I protein P; AltName: Full=Thylakoid membrane phosphoprotein 14 kDa; Flags: Precursor;	A0A452YRW6_AEGTS RecName: Full=CAAD domain-containing protein {ECO:0000259|Pfam:PF14159};	--	GO:0009507,chloroplast; GO:0009941,chloroplast envelope; GO:0042644,chloroplast nucleoid; GO:0030093,chloroplast photosystem I; GO:0009534,chloroplast thylakoid; GO:0009535,chloroplast thylakoid membrane; GO:0005829,cytosol; GO:0009515,granal stacked thylakoid; GO:0016021,integral component of membrane; GO:0009579,thylakoid; GO:0003677,DNA binding; GO:0019904,protein domain specific binding; GO:0…	CAAD domains of cyanobacterial aminoacyl-tRNA synthetase	--	--	--		Cluster-59228.0	3.11
Cluster-60691.0	56.31	55.74	67	680.53	688.05	626.81	3.37765	0	0	up	1015	--	--	--	--	--	--	--	--	--	--	--		Cluster-82068.0	525.26	502.61	492.89	97.11	95.53	97.36	-2.52807	0	0	down	1073	K01915 glutamine synthetase [EC:6.3.1.2] | (RefSeq) glutamine synthetase leaf isozyme, chloroplastic (A)	ko00220: Arginine biosynthesis; ko00250: Alanine, aspartate and glutamate metabolism; ko00630: Glyoxylate and dicarboxylate metabolism; ko00910: Nitrogen metabolism; ko01100: Metabolic pathways; ko01230: Biosynthesis of amino acids	chloroplast glutamine synthetase isozyme [Bromus tectorum]	GLNA2_ORYSJ RecName: Full=Glutamine synthetase, chloroplastic {ECO:0000305}; EC=6.3.1.2 {ECO:0000250|UniProtKB:P14656}; AltName: Full=Glutamate--ammonia ligase GLN2 {ECO:0000305}; Short=OsGLN2 {ECO:0000305}; AltName: Full=OsGS2 {ECO:0000305}; Short=GS2 {ECO:0000303|PubMed:10949377}; Flags: Precursor;	A0A5B9T5R2_BROTE RecName: Full=Glutamine synthetase {ECO:0000256|ARBA:ARBA00012937, ECO:0000256|RuleBase:RU004356}; EC=6.3.1.2 {ECO:0000256|ARBA:ARBA00012937, ECO:0000256|RuleBase:RU004356};	Glutamine synthetase	GO:0009507,chloroplast; GO:0005737,cytoplasm; GO:0005739,mitochondrion; GO:0005524,ATP binding; GO:0004356,glutamate-ammonia ligase activity; GO:0003729,mRNA binding; GO:0006542,glutamine biosynthetic process; GO:0046686,response to cadmium ion; GO:0000166,nucleotide binding; GO:0003674,molecular_function; GO:0005488,binding; GO:0017076,purine nucleotide binding; GO:0030554,adenyl nucleotide bind…	Glutamine synthetase, beta-Grasp domain	--	--	--		Cluster-80983.4	1.31
Cluster-61085.7	52.96	49.37	49.12	1962.89	1968.15	2002.33	5.20004	0	0	up	884	--	--	hypothetical protein ZWY2020_032850 [Hordeum vulgare]	--	F2DMU9_HORVV SubName: Full=Predicted protein {ECO:0000313|EMBL:BAJ96420.1};	--	--	--	--	--	--		Cluster-82068.2	1648.93	1640.5	1595.61	362.29	357.86	359.78	-2.30278	0	0	down	2263	K01915 glutamine synthetase [EC:6.3.1.2] | (RefSeq) glutamine synthetase leaf isozyme, chloroplastic (A)	ko00220: Arginine biosynthesis; ko00250: Alanine, aspartate and glutamate metabolism; ko00630: Glyoxylate and dicarboxylate metabolism; ko00910: Nitrogen metabolism; ko01100: Metabolic pathways; ko01230: Biosynthesis of amino acids	chloroplast glutamine synthetase isozyme [Bromus tectorum]	GLNA2_HORVU RecName: Full=Glutamine synthetase leaf isozyme, chloroplastic; EC=6.3.1.2; AltName: Full=GS2; AltName: Full=Glutamate--ammonia ligase; Flags: Precursor;	A0A5B9T5R2_BROTE RecName: Full=Glutamine synthetase {ECO:0000256|ARBA:ARBA00012937, ECO:0000256|RuleBase:RU004356}; EC=6.3.1.2 {ECO:0000256|ARBA:ARBA00012937, ECO:0000256|RuleBase:RU004356};	Glutamine synthetase	GO:0009507,chloroplast; GO:0005739,mitochondrion; GO:0005524,ATP binding; GO:0004356,glutamate-ammonia ligase activity; GO:0003729,mRNA binding; GO:0006542,glutamine biosynthetic process; GO:0046686,response to cadmium ion; GO:0000166,nucleotide binding; GO:0003674,molecular_function; GO:0005488,binding; GO:0017076,purine nucleotide binding; GO:0030554,adenyl nucleotide binding; GO:0032553,ribonu…	Glutamine synthetase, beta-Grasp domain	--	--	--		Cluster-66142.0	5.62
Cluster-61091.0	11.56	10.19	11.43	257.21	236.57	235.07	3.83473	0	0	up	3029	K01583 arginine decarboxylase [EC:4.1.1.19] | (RefSeq) arginine decarboxylase 1 (A)	ko00330: Arginine and proline metabolism; ko01100: Metabolic pathways	arginine decarboxylase 1 [Triticum aestivum]	SPE1_ORYSJ RecName: Full=Arginine decarboxylase 1; Short=ARGDC1; Short=OsADC1; EC=4.1.1.19;	A0A446RIH6_TRITD RecName: Full=Arginine decarboxylase {ECO:0000256|ARBA:ARBA00012426, ECO:0000256|RuleBase:RU003740}; EC=4.1.1.19 {ECO:0000256|ARBA:ARBA00012426, ECO:0000256|RuleBase:RU003740};	--	GO:0008792,arginine decarboxylase activity; GO:0006527,arginine catabolic process; GO:0033388,putrescine biosynthetic process from arginine; GO:0009409,response to cold; GO:0008295,spermidine biosynthetic process; GO:0003674,molecular_function; GO:0003824,catalytic activity; GO:0016829,lyase activity; GO:0016830,carbon-carbon lyase activity; GO:0016831,carboxy-lyase activity; GO:0006082,organic a…	Pyridoxal-dependent decarboxylase, pyridoxal binding domain	--	--	--		Cluster-9176.163	356.39	356.2	366.21	71.92	62.85	66.64	-2.56294	0	0	down	2312	K02699 photosystem I subunit XI | (RefSeq) photosystem I reaction center subunit XI, chloroplastic (A)	ko00195: Photosynthesis; ko01100: Metabolic pathways	photosystem I reaction center subunit XI, chloroplastic [Aegilops tauschii subsp. strangulata]	PSAL_HORVU RecName: Full=Photosystem I reaction center subunit XI, chloroplastic; Short=PSI-L; AltName: Full=PSI subunit V; Flags: Precursor;	N1QRS4_AEGTA RecName: Full=PSI subunit V {ECO:0000256|ARBA:ARBA00032768};	--	GO:0009535,chloroplast thylakoid membrane; GO:0016021,integral component of membrane; GO:0009538,photosystem I reaction center; GO:0015979,photosynthesis; GO:0008150,biological_process; GO:0008152,metabolic process; GO:0009987,cellular process; GO:0044237,cellular metabolic process; GO:0005575,cellular_component; GO:0005622,intracellular anatomical structure; GO:0005737,cytoplasm; GO:0009507,chlo…	Reverse transcriptase-like	--	--	--		Cluster-56978.1	13.05
Cluster-61188.3	66.36	66.4	60.17	8.86	9.09	9.44	-2.94491	0	0	down	2364	--	--	BTB/POZ domain-containing protein SR1IP1 [Aegilops tauschii subsp. strangulata]	SR1P1_ARATH RecName: Full=BTB/POZ domain-containing protein SR1IP1 {ECO:0000305}; AltName: Full=Protein ATSR1-INTERACTION PROTEIN 1 {ECO:0000303|PubMed:24528504};	A0A453IQI7_AEGTS SubName: Full=Uncharacterized protein {ECO:0000313|EnsemblPlants:AET4Gv20635800.1};	--	GO:0005886,plasma membrane; GO:0009904,chloroplast accumulation movement; GO:0042742,defense response to bacterium; GO:0016567,protein ubiquitination; GO:0006996,organelle organization; GO:0008150,biological_process; GO:0009657,plastid organization; GO:0009658,chloroplast organization; GO:0009902,chloroplast relocation; GO:0009987,cellular process; GO:0016043,cellular component organization; GO:0…	NPH3 family	--	--	--		Cluster-9176.168	687.37	693.97	693.84	121.29	126.49	108.42	-2.68224	0	0	down	1427	K02699 photosystem I subunit XI | (RefSeq) photosystem I reaction center subunit XI, chloroplastic (A)	ko00195: Photosynthesis; ko01100: Metabolic pathways	photosystem I reaction center subunit XI, chloroplastic [Aegilops tauschii subsp. strangulata]	PSAL_HORVU RecName: Full=Photosystem I reaction center subunit XI, chloroplastic; Short=PSI-L; AltName: Full=PSI subunit V; Flags: Precursor;	A0A453DV78_AEGTS RecName: Full=PSI subunit V {ECO:0000256|ARBA:ARBA00032768};	--	GO:0009535,chloroplast thylakoid membrane; GO:0016021,integral component of membrane; GO:0009538,photosystem I reaction center; GO:0015979,photosynthesis; GO:0008150,biological_process; GO:0008152,metabolic process; GO:0009987,cellular process; GO:0044237,cellular metabolic process; GO:0005575,cellular_component; GO:0005622,intracellular anatomical structure; GO:0005737,cytoplasm; GO:0009507,chlo…	Photosystem I reaction centre subunit XI	--	--	--		Cluster-80077.0	0.05
Cluster-61380.0	104.38	113.74	91.85	713.93	725.3	745.57	2.7805	0	0	up	2096	K15718 linoleate 9S-lipoxygenase [EC:1.13.11.58] | (RefSeq) linoleate 9S-lipoxygenase 1 (A)	ko00591: Linoleic acid metabolism	lipoxygenase [Triticum aestivum]	LOX1_HORVU RecName: Full=Linoleate 9S-lipoxygenase 1; EC=1.13.11.58; AltName: Full=Lipoxygenase 1;	X2D2D5_WHEAT RecName: Full=Lipoxygenase {ECO:0000256|RuleBase:RU003975}; EC=1.13.11.- {ECO:0000256|RuleBase:RU003975};	--	GO:1990136,linoleate 9S-lipoxygenase activity; GO:0046872,metal ion binding; GO:0006633,fatty acid biosynthetic process; GO:0031408,oxylipin biosynthetic process; GO:0003674,molecular_function; GO:0003824,catalytic activity; GO:0016491,oxidoreductase activity; GO:0016701,oxidoreductase activity, acting on single donors with incorporation of molecular oxygen; GO:0016702,oxidoreductase activity, ac…	Lipoxygenase	--	--	--		Cluster-9176.170	1757.5	1786.18	1823.71	362.2	370.88	352.96	-2.43933	0	0	down	840	K02699 photosystem I subunit XI | (RefSeq) photosystem I reaction center subunit XI, chloroplastic (A)	ko00195: Photosynthesis; ko01100: Metabolic pathways	photosystem I reaction center subunit XI, chloroplastic [Aegilops tauschii subsp. strangulata]	PSAL_HORVU RecName: Full=Photosystem I reaction center subunit XI, chloroplastic; Short=PSI-L; AltName: Full=PSI subunit V; Flags: Precursor;	A0A453DV78_AEGTS RecName: Full=PSI subunit V {ECO:0000256|ARBA:ARBA00032768};	--	GO:0009535,chloroplast thylakoid membrane; GO:0016021,integral component of membrane; GO:0009538,photosystem I reaction center; GO:0015979,photosynthesis; GO:0008150,biological_process; GO:0008152,metabolic process; GO:0009987,cellular process; GO:0044237,cellular metabolic process; GO:0005575,cellular_component; GO:0005622,intracellular anatomical structure; GO:0005737,cytoplasm; GO:0009507,chlo…	Photosystem I reaction centre subunit XI	--	--	--		Cluster-65197.2	12.84
Cluster-61969.2	5.38	4.86	4.38	71.37	66.4	78.89	3.5947	0	0	up	1838	K01188 beta-glucosidase [EC:3.2.1.21] | (RefSeq) beta-glucosidase BoGH3B-like isoform X1 (A)	ko00460: Cyanoamino acid metabolism; ko00500: Starch and sucrose metabolism; ko00999: Biosynthesis of various plant secondary metabolites; ko01100: Metabolic pathways; ko01110: Biosynthesis of secondary metabolites	beta-D-glucan exohydrolase isoenzyme ExoI [Hordeum vulgare]	XYL2_MEDSV RecName: Full=Beta-xylosidase/alpha-L-arabinofuranosidase 2 {ECO:0000303|PubMed:17615411, ECO:0000312|EMBL:ABQ45228.1}; AltName: Full=Xylan 1,4-beta-xylosidase/Alpha-L-arabinofuranosidase 2; Short=MsXyl2 {ECO:0000303|PubMed:17615411}; Includes: RecName: Full=Beta-xylosidase; EC=3.2.1.37; AltName: Full=1,4-beta-D-xylan xylohydrolase {ECO:0000250|UniProtKB:P48792}; AltName: Full=Xylan 1,…	A0A8I6Y223_HORVV SubName: Full=Uncharacterized protein {ECO:0000313|EnsemblPlants:HORVU.MOREX.r3.5HG0510650.2};	--	GO:0005576,extracellular region; GO:0046556,alpha-L-arabinofuranosidase activity; GO:0009044,xylan 1,4-beta-xylosidase activity; GO:0045493,xylan catabolic process; GO:0003674,molecular_function; GO:0003824,catalytic activity; GO:0004553,hydrolase activity, hydrolyzing O-glycosyl compounds; GO:0016787,hydrolase activity; GO:0016798,hydrolase activity, acting on glycosyl bonds; GO:0097599,xylanase…	Glycosyl hydrolase family 3 N terminal domain	--	--	--		Cluster-987.9	26.28	24.03	24.41	468.63	408.2	451.95	4.02009	0	0	up	878	--	--	--	--	--	--	--	--	--	--	--		Cluster-68593.4	8.42
Cluster-62111.7	1702.24	1805.59	1878.4	133.25	134.5	140.51	-3.81788	0	0	down	915	K14332 photosystem I subunit PsaO | (RefSeq) photosystem I subunit O-like (A)	ko00195: Photosynthesis; ko01100: Metabolic pathways	photosystem I subunit O [Lolium rigidum]	PSAO_ARATH RecName: Full=Photosystem I subunit O; Short=PSI-O; Flags: Precursor;	W5BS13_WHEAT SubName: Full=Genome assembly, chromosome: II {ECO:0000313|EMBL:SPT18344.1};	--	GO:0009507,chloroplast; GO:0009535,chloroplast thylakoid membrane; GO:0005576,extracellular region; GO:0016021,integral component of membrane; GO:0009522,photosystem I; GO:0009579,thylakoid; GO:0003729,mRNA binding; GO:0009768,photosynthesis, light harvesting in photosystem I; GO:0009767,photosynthetic electron transport chain; GO:0003674,molecular_function; GO:0003676,nucleic acid binding; GO:00…	--	--	--	--		Cluster-47854.0	3.33	3.09	4.36	139.68	127.68	137.78	5.09489	2.76283e-306	8.42687e-304	up	1021	--	--	MD-2-related lipid-recognition protein ROSY1-like [Triticum urartu]	ROSY1_ARATH RecName: Full=MD-2-related lipid-recognition protein ROSY1 {ECO:0000305}; AltName: Full=Protein INTERACTOR OF SYNAPTOTAGMIN 1 {ECO:0000303|PubMed:27044028}; Flags: Precursor;	A0A453BM92_AEGTS RecName: Full=ML domain-containing protein {ECO:0000259|SMART:SM00737};	Uncharacterized conserved protein, contains ML domain	GO:0005737,cytoplasm; GO:0008429,phosphatidylethanolamine binding; GO:0032934,sterol binding; GO:0032366,intracellular sterol transport; GO:0009958,positive gravitropism; GO:0009651,response to salt stress; GO:0015918,sterol transport; GO:0003674,molecular_function; GO:0005488,binding; GO:0005543,phospholipid binding; GO:0008289,lipid binding; GO:0005496,steroid binding; GO:0097159,organic cyclic…	ML domain	--	--	--		Cluster-77991.1	45.11
Cluster-62145.0	3.28	3.53	5.59	881.12	869.04	864.88	7.78207	0	0	up	1017	K17302 coatomer subunit beta' | (RefSeq) leucine-rich repeat receptor protein kinase HPCA1-like isoform X1 (A)	--	horcolin [Triticum dicoccoides]	LECH_HORVU RecName: Full=Horcolin {ECO:0000312|EMBL:AAV39531.1}; AltName: Full=Agglutinin {ECO:0000250|UniProtKB:P82953}; AltName: Full=Mannose-specific lectin {ECO:0000250|UniProtKB:P82953};	M0Z2D5_HORVV SubName: Full=Uncharacterized protein {ECO:0000313|EnsemblPlants:HORVU.MOREX.r3.1HG0000260.1};	--	GO:0048046,apoplast; GO:0005537,mannose binding; GO:0003674,molecular_function; GO:0005488,binding; GO:0030246,carbohydrate binding; GO:0036094,small molecule binding; GO:0048029,monosaccharide binding; GO:0005575,cellular_component; GO:0005576,extracellular region; GO:0110165,cellular anatomical entity	Jacalin-like lectin domain	--	--	--		Cluster-54047.0	242.46	249.3	243.82	1179.18	1045.81	1126.8	2.05204	5.66041e-306	1.71942e-303	up	1038	--	--	--	--	--	--	--	--	--	--	--		Cluster-63021.1	1.86
Cluster-62460.1	25.13	27.13	26.71	350.12	355.44	368.53	3.64545	0	0	up	2230	K14411 RNA-binding protein Musashi | (RefSeq) uncharacterized protein LOC119276992 (A)	ko03015: mRNA surveillance pathway	protein synthesis inhibitor I [Brachypodium distachyon]	RIP2_HORVU RecName: Full=Protein synthesis inhibitor II; EC=3.2.2.22; AltName: Full=Ribosome-inactivating protein II; AltName: Full=rRNA N-glycosidase;	I1H5Y4_BRADI RecName: Full=rRNA N-glycosylase {ECO:0000256|RuleBase:RU004915}; EC=3.2.2.22 {ECO:0000256|RuleBase:RU004915};	--	GO:0005737,cytoplasm; GO:0030598,rRNA N-glycosylase activity; GO:0090729,toxin activity; GO:0050832,defense response to fungus; GO:0031640,killing of cells of another organism; GO:0017148,negative regulation of translation; GO:0003674,molecular_function; GO:0003824,catalytic activity; GO:0016787,hydrolase activity; GO:0016798,hydrolase activity, acting on glycosyl bonds; GO:0016799,hydrolase acti…	Ribosome inactivating protein	--	--	--		Cluster-49397.0	3.56	2.78	3.46	112.82	106.42	115.38	5.00021	4.68237e-303	1.40513e-300	up	1082	--	--	--	--	--	--	--	--	--	--	--		Cluster-72944.2	14.93
Cluster-62509.1	2216.93	2292.07	2144.7	251.33	249.69	249.17	-3.04404	0	0	down	385	K08910 light-harvesting complex I chlorophyll a/b binding protein 4 | (RefSeq) chlorophyll a-b binding protein 1B-20, chloroplastic-like (A)	ko00196: Photosynthesis - antenna proteins; ko01100: Metabolic pathways	unnamed protein product [Triticum turgidum subsp. durum]	CB120_HORVU RecName: Full=Chlorophyll a-b binding protein 1B-20, chloroplastic; AltName: Full=LHCI type I CAB-1B-20; AltName: Full=Light-harvesting complex I 20 kDa protein; Flags: Precursor; Fragment;	A0A446UB97_TRITD RecName: Full=Chlorophyll a-b binding protein, chloroplastic {ECO:0000256|RuleBase:RU363080};	--	GO:0009535,chloroplast thylakoid membrane; GO:0016021,integral component of membrane; GO:0009522,photosystem I; GO:0009523,photosystem II; GO:0016168,chlorophyll binding; GO:0046872,metal ion binding; GO:0009765,photosynthesis, light harvesting; GO:0003674,molecular_function; GO:0005488,binding; GO:0046906,tetrapyrrole binding; GO:0097159,organic cyclic compound binding; GO:1901363,heterocyclic c…	--	--	--	--		Cluster-18669.2	176.24	170.74	182.51	8.94	6.7	9.29	-4.54547	4.05429e-300	1.20691e-297	down	794	K25075 pterocarpan synthase [EC:4.2.1.139] | (RefSeq) dirigent protein 22-like (A)	ko00943: Isoflavonoid biosynthesis; ko01100: Metabolic pathways; ko01110: Biosynthesis of secondary metabolites	dirigent protein 21-like [Triticum urartu]	DIR21_ARATH RecName: Full=Dirigent protein 21; Short=AtDIR21; Flags: Precursor;	A0A8I6YS52_HORVV RecName: Full=Dirigent protein {ECO:0000256|RuleBase:RU363099};	--	GO:0005576,extracellular region; GO:0009699,phenylpropanoid biosynthetic process; GO:0006725,cellular aromatic compound metabolic process; GO:0008150,biological_process; GO:0008152,metabolic process; GO:0009058,biosynthetic process; GO:0009698,phenylpropanoid metabolic process; GO:0009987,cellular process; GO:0019438,aromatic compound biosynthetic process; GO:0019748,secondary metabolic process; …	Dirigent-like protein	--	--	--		Cluster-75758.3	0.57
Cluster-62509.2	1236.23	1379.32	1215.07	54.58	54.19	65.58	-4.52789	0	0	down	688	K08910 light-harvesting complex I chlorophyll a/b binding protein 4 | (RefSeq) chlorophyll a-b binding protein 1B-20, chloroplastic-like (A)	ko00196: Photosynthesis - antenna proteins; ko01100: Metabolic pathways	chlorophyll a/b-binding protein precursor, partial [Hordeum vulgare]	CA4_ARATH RecName: Full=Chlorophyll a-b binding protein 4, chloroplastic {ECO:0000303|PubMed:10366881}; AltName: Full=LHCI type III CAB-4; Flags: Precursor;	Q9LKC7_HORVU RecName: Full=Chlorophyll a-b binding protein, chloroplastic {ECO:0000256|RuleBase:RU363080}; Flags: Fragment;	--	GO:0009507,chloroplast; GO:0009941,chloroplast envelope; GO:0009534,chloroplast thylakoid; GO:0009535,chloroplast thylakoid membrane; GO:0005829,cytosol; GO:0016021,integral component of membrane; GO:0009522,photosystem I; GO:0009579,thylakoid; GO:0016168,chlorophyll binding; GO:0046872,metal ion binding; GO:0003729,mRNA binding; GO:0019904,protein domain specific binding; GO:0009768,photosynthes…	Chlorophyll A-B binding protein	--	--	--		Cluster-59595.3	25.86	27.48	29.06	194.1	185.64	195.03	2.66325	6.12147e-300	1.81503e-297	up	1169	--	--	uncharacterized protein LOC119294999 [Triticum dicoccoides]	--	A0A446RTM6_TRITD SubName: Full=Uncharacterized protein {ECO:0000313|EMBL:VAI02233.1};	--	--	--	--	--	--		Cluster-49828.0	21.06
Cluster-62509.3	2105.63	2210.07	2167.09	310.16	319.31	310.25	-2.90014	0	0	down	1326	K08910 light-harvesting complex I chlorophyll a/b binding protein 4 | (RefSeq) chlorophyll a-b binding protein 1B-20, chloroplastic-like (A)	ko00196: Photosynthesis - antenna proteins; ko01100: Metabolic pathways	chlorophyll a-b binding protein 1B-20, chloroplastic-like [Triticum dicoccoides]	CA4_ARATH RecName: Full=Chlorophyll a-b binding protein 4, chloroplastic {ECO:0000303|PubMed:10366881}; AltName: Full=LHCI type III CAB-4; Flags: Precursor;	W5FIZ2_WHEAT RecName: Full=Chlorophyll a-b binding protein, chloroplastic {ECO:0000256|RuleBase:RU363080};	--	GO:0009507,chloroplast; GO:0009941,chloroplast envelope; GO:0009534,chloroplast thylakoid; GO:0009535,chloroplast thylakoid membrane; GO:0005829,cytosol; GO:0016021,integral component of membrane; GO:0009522,photosystem I; GO:0009579,thylakoid; GO:0016168,chlorophyll binding; GO:0046872,metal ion binding; GO:0003729,mRNA binding; GO:0019904,protein domain specific binding; GO:0009768,photosynthes…	Chlorophyll A-B binding protein	--	--	--		Cluster-15125.10	3.7	4.33	3.48	164.17	160.42	153.52	5.04167	2.46739e-299	7.28682e-297	up	974	--	--	uncharacterized protein LOC125554312 [Triticum urartu]	--	A0A453MB99_AEGTS SubName: Full=Uncharacterized protein {ECO:0000313|EnsemblPlants:AET5Gv21127200.3};	--	--	--	--	--	--		Cluster-62205.0	1.06
Cluster-62509.6	1717.23	1835.94	1798.67	239.56	229.21	226.41	-3.05002	0	0	down	1084	K08910 light-harvesting complex I chlorophyll a/b binding protein 4 | (RefSeq) chlorophyll a-b binding protein 1B-20, chloroplastic-like (A)	ko00196: Photosynthesis - antenna proteins; ko01100: Metabolic pathways	chlorophyll a-b binding protein 1B-20, chloroplastic-like [Triticum dicoccoides]	CA4_ARATH RecName: Full=Chlorophyll a-b binding protein 4, chloroplastic {ECO:0000303|PubMed:10366881}; AltName: Full=LHCI type III CAB-4; Flags: Precursor;	W5FIZ2_WHEAT RecName: Full=Chlorophyll a-b binding protein, chloroplastic {ECO:0000256|RuleBase:RU363080};	--	GO:0009507,chloroplast; GO:0009941,chloroplast envelope; GO:0009534,chloroplast thylakoid; GO:0009535,chloroplast thylakoid membrane; GO:0005829,cytosol; GO:0016021,integral component of membrane; GO:0009522,photosystem I; GO:0009579,thylakoid; GO:0016168,chlorophyll binding; GO:0046872,metal ion binding; GO:0003729,mRNA binding; GO:0019904,protein domain specific binding; GO:0009768,photosynthes…	Chlorophyll A-B binding protein	--	--	--		Cluster-77987.2	397.16	404.74	418.4	93.66	104.55	102.95	-2.15327	1.54025e-298	4.53078e-296	down	818	K02694 photosystem I subunit III | (RefSeq) photosystem I reaction center subunit III, chloroplastic (A)	ko00195: Photosynthesis; ko01100: Metabolic pathways	photosystem I reaction center subunit III, chloroplastic [Triticum dicoccoides]	PSAF_HORVU RecName: Full=Photosystem I reaction center subunit III, chloroplastic; AltName: Full=Light-harvesting complex I 17 kDa protein; AltName: Full=PSI-F; Flags: Precursor;	A0A453LYH2_AEGTS RecName: Full=Photosystem I reaction center subunit III {ECO:0000256|RuleBase:RU368107}; AltName: Full=PSI-F {ECO:0000256|RuleBase:RU368107};	--	GO:0009543,chloroplast thylakoid lumen; GO:0009538,photosystem I reaction center; GO:0015979,photosynthesis; GO:0008150,biological_process; GO:0008152,metabolic process; GO:0009987,cellular process; GO:0044237,cellular metabolic process; GO:0005575,cellular_component; GO:0005622,intracellular anatomical structure; GO:0005737,cytoplasm; GO:0009507,chloroplast; GO:0009534,chloroplast thylakoid; GO:…	Photosystem I reaction centre subunit III	--	--	--		Cluster-68049.0	18.29
Cluster-62751.1	25.39	25.14	26.11	211.13	216.16	225.3	2.98394	0	0	up	1122	--	--	uncharacterized protein LOC109740791 [Aegilops tauschii subsp. strangulata]	--	M8ASN4_AEGTA SubName: Full=Uncharacterized protein {ECO:0000313|EMBL:EMT04444.1, ECO:0000313|EnsemblPlants:EMT04444};	--	--	--	--	--	--		Cluster-50239.0	13.2	11.92	13.85	144	131.29	140.85	3.28907	5.16719e-295	1.50805e-292	up	1148	--	--	uncharacterized protein LOC123055776 [Triticum aestivum]	--	A0A3B5Y2R7_WHEAT SubName: Full=Uncharacterized protein {ECO:0000313|EnsemblPlants:TraesCS1A02G259100.1.cds1};	--	--	--	--	--	--		Cluster-49419.2	4.17
Cluster-63063.6	6.33	5.13	5.15	452.15	449.23	417.31	6.22835	0	0	up	905	K21351 sucrose:sucrose fructosyltransferase [EC:2.4.1.99] | (RefSeq) sucrose:sucrose 1-fructosyltransferase-like (A)	--	sucrose: fructan 6-fructosyltransferase [Phleum pratense]	SST_FESAR RecName: Full=Sucrose:sucrose 1-fructosyltransferase; EC=2.4.1.99; AltName: Full=Sucrose 1(F)-fructosyltransferase; AltName: Full=Sucrose:sucrose 1(F)-beta-D-fructosyltransferase; Flags: Precursor;	C0SSP1_PHLPR SubName: Full=Sucrose: fructan 6-fructosyltransferase {ECO:0000313|EMBL:BAH30252.1};	Beta-fructofuranosidase (invertase)	GO:0005773,vacuole; GO:0004564,beta-fructofuranosidase activity; GO:0050306,sucrose 1F-fructosyltransferase activity; GO:0005975,carbohydrate metabolic process; GO:0003674,molecular_function; GO:0003824,catalytic activity; GO:0004553,hydrolase activity, hydrolyzing O-glycosyl compounds; GO:0016787,hydrolase activity; GO:0016798,hydrolase activity, acting on glycosyl bonds; GO:0016740,transferase …	Glycosyl hydrolases family 32 C terminal	--	--	--		Cluster-62111.6	588.27	628.71	644.54	73.21	61.71	79.18	-3.25622	8.84334e-295	2.57086e-292	down	946	K14332 photosystem I subunit PsaO | (RefSeq) photosystem I subunit O-like (A)	ko00195: Photosynthesis; ko01100: Metabolic pathways	photosystem I subunit O [Lolium rigidum]	PSAO_ARATH RecName: Full=Photosystem I subunit O; Short=PSI-O; Flags: Precursor;	W5BS13_WHEAT SubName: Full=Genome assembly, chromosome: II {ECO:0000313|EMBL:SPT18344.1};	--	GO:0009507,chloroplast; GO:0009535,chloroplast thylakoid membrane; GO:0005576,extracellular region; GO:0016021,integral component of membrane; GO:0009522,photosystem I; GO:0009579,thylakoid; GO:0003729,mRNA binding; GO:0009768,photosynthesis, light harvesting in photosystem I; GO:0009767,photosynthetic electron transport chain; GO:0003674,molecular_function; GO:0003676,nucleic acid binding; GO:00…	--	--	--	--		Cluster-67305.6	10.43
Cluster-63373.0	177.48	180.96	178.53	41.44	43.92	46.53	-2.13817	0	0	down	2201	--	--	uncharacterized protein LOC123111623 [Triticum aestivum]	FLU_ARATH RecName: Full=Protein FLUORESCENT IN BLUE LIGHT, chloroplastic; Flags: Precursor;	A0A3B6MP48_WHEAT SubName: Full=Uncharacterized protein {ECO:0000313|EnsemblPlants:TraesCS5D02G179900.2};	--	GO:0031969,chloroplast membrane; GO:0009535,chloroplast thylakoid membrane; GO:0016021,integral component of membrane; GO:0015995,chlorophyll biosynthetic process; GO:0006725,cellular aromatic compound metabolic process; GO:0006778,porphyrin-containing compound metabolic process; GO:0006779,porphyrin-containing compound biosynthetic process; GO:0006807,nitrogen compound metabolic process; GO:0008…	Tetratricopeptide repeat	--	--	--		Cluster-11931.5	150.38	142.42	160.54	30.52	31.23	30.95	-2.43358	3.99008e-294	1.15545e-291	down	1960	--	--	Rubisco activase beta form precursor [Deschampsia antarctica]	RCA_ORYSJ RecName: Full=Ribulose bisphosphate carboxylase/oxygenase activase, chloroplastic; Short=RA; Short=RuBisCO activase; Flags: Precursor;	Q7X9A1_DESAN SubName: Full=Rubisco activase beta form {ECO:0000313|EMBL:AAP83928.1};	26S proteasome regulatory complex, ATPase RPT4	GO:0009570,chloroplast stroma; GO:0005524,ATP binding; GO:0016887,ATP hydrolysis activity; GO:0046863,ribulose-1,5-bisphosphate carboxylase/oxygenase activator activity; GO:0000166,nucleotide binding; GO:0003674,molecular_function; GO:0005488,binding; GO:0017076,purine nucleotide binding; GO:0030554,adenyl nucleotide binding; GO:0032553,ribonucleotide binding; GO:0032555,purine ribonucleotide bin…	ATPase family associated with various cellular activities (AAA)	--	--	--		Cluster-69388.5	94.76
Cluster-63548.0	35.7	26.92	30.26	139.02	144.96	135.92	2.16543	0	0	up	2319	K13430 serine/threonine-protein kinase PBS1 [EC:2.7.11.1] | (RefSeq) serine/threonine-protein kinase PBS1-like (A)	ko04626: Plant-pathogen interaction	hypothetical protein ZWY2020_027138 [Hordeum vulgare]	RK185_ORYSJ RecName: Full=Receptor-like cytoplasmic kinase 185 {ECO:0000303|PubMed:19825577}; Short=OsRLCK185 {ECO:0000303|PubMed:19825577}; EC=2.7.11.1 {ECO:0000305};	A0A453GIA6_AEGTS RecName: Full=Protein kinase domain-containing protein {ECO:0000259|PROSITE:PS50011};	Serine/threonine protein kinase	GO:0005886,plasma membrane; GO:0005524,ATP binding; GO:0106310,protein serine kinase activity; GO:0004674,protein serine/threonine kinase activity; GO:0045087,innate immune response; GO:0006468,protein phosphorylation; GO:0000166,nucleotide binding; GO:0003674,molecular_function; GO:0005488,binding; GO:0017076,purine nucleotide binding; GO:0030554,adenyl nucleotide binding; GO:0032553,ribonucleot…	Protein tyrosine and serine/threonine kinase	--	--	--		Cluster-74152.8	126.37	122.31	129.01	20.98	21.27	21.17	-2.73375	4.07937e-294	1.17673e-291	down	1169	K22547 arsenate reductase [EC:1.20.4.1] | (RefSeq) protein HIGH ARSENIC CONTENT 1, mitochondrial-like (A)	--	predicted protein [Hordeum vulgare subsp. vulgare]	DIN1_RAPSA RecName: Full=Senescence-associated protein DIN1;	F2DWS6_HORVV SubName: Full=Predicted protein {ECO:0000313|EMBL:BAJ99547.1};	Rhodanese-related sulfurtransferase	--	Rhodanese-like domain	--	--	--		Cluster-66839.9	10.16
Cluster-63722.7	1113.17	1170.21	1096.42	108.87	128.73	123.51	-3.22049	0	0	down	819	--	--	uncharacterized protein LOC109766140 [Aegilops tauschii subsp. strangulata]	--	A0A452ZP03_AEGTS SubName: Full=Uncharacterized protein {ECO:0000313|EnsemblPlants:AET1Gv20865400.1};	--	--	Trans-activation protein X	--	--	--		Cluster-66832.7	52.43	50.51	49.58	2.56	3.86	3.75	-4.9964	6.58132e-294	1.8911e-291	down	2164	K01188 beta-glucosidase [EC:3.2.1.21] | (RefSeq) 4-hydroxy-7-methoxy-3-oxo-3,4-dihydro-2H-1, 4-benzoxazin-2-yl glucoside beta-D-glucosidase 1d, chloroplastic-like (A)	ko00460: Cyanoamino acid metabolism; ko00500: Starch and sucrose metabolism; ko00999: Biosynthesis of various plant secondary metabolites; ko01100: Metabolic pathways; ko01110: Biosynthesis of secondary metabolites	4-hydroxy-7-methoxy-3-oxo-3,4-dihydro-2H-1,4-benzoxazin-2-yl glucoside beta-D-glucosidase 1d, chloroplastic-like [Triticum aestivum]	HGL1C_WHEAT RecName: Full=4-hydroxy-7-methoxy-3-oxo-3,4-dihydro-2H-1,4-benzoxazin-2-yl glucoside beta-D-glucosidase 1c, chloroplastic; EC=3.2.1.182; AltName: Full=Beta-glucosidase 1c; Short=Taglu1c; EC=3.2.1.21; Flags: Precursor;	A0A446UPC0_TRITD SubName: Full=Uncharacterized protein {ECO:0000313|EMBL:VAI37432.1};	Beta-glucosidase, lactase phlorizinhydrolase, and related proteins	GO:0009507,chloroplast; GO:0008422,beta-glucosidase activity; GO:0102726,DIMBOA glucoside beta-D-glucosidase activity; GO:0102483,scopolin beta-glucosidase activity; GO:0005975,carbohydrate metabolic process; GO:0003674,molecular_function; GO:0003824,catalytic activity; GO:0004553,hydrolase activity, hydrolyzing O-glycosyl compounds; GO:0015926,glucosidase activity; GO:0016787,hydrolase activity;…	Glycosyl hydrolase family 1	--	--	--		Cluster-15972.8	5.5
Cluster-63845.0	22.9	22.42	20.23	175.05	176.13	172.47	2.87032	0	0	up	1726	K13963 serpin B | (RefSeq) serpin-ZX (A)	--	Serpin-ZX [Hordeum vulgare]	SPZX_HORVU RecName: Full=Serpin-ZX; AltName: Full=BSZx; AltName: Full=HorvuZx;	A0A453HE87_AEGTS RecName: Full=SERPIN domain-containing protein {ECO:0000259|SMART:SM00093};	Serpin	GO:0005615,extracellular space; GO:0004867,serine-type endopeptidase inhibitor activity; GO:0003674,molecular_function; GO:0004857,enzyme inhibitor activity; GO:0004866,endopeptidase inhibitor activity; GO:0030234,enzyme regulator activity; GO:0030414,peptidase inhibitor activity; GO:0061134,peptidase regulator activity; GO:0061135,endopeptidase regulator activity; GO:0098772,molecular function r…	Serpin (serine protease inhibitor)	--	--	--		Cluster-60560.0	59.65	59.74	61.22	5.27	4.8	4.99	-3.98588	1.49433e-293	4.27734e-291	down	1536	K06699 proteasome activator subunit 4 | (RefSeq) hypothetical protein (A)	ko03050: Proteasome	unnamed protein product [Triticum turgidum subsp. durum]	RAF1A_WHEAT RecName: Full=Protein RAFTIN 1A; Short=TaRAFTIN1a; AltName: Full=BURP domain-containing protein 1A; Flags: Precursor;	A0A446XBS6_TRITD RecName: Full=BURP domain-containing protein {ECO:0000259|PROSITE:PS51277};	--	GO:0043668,exine; GO:0070645,Ubisch body; GO:0009555,pollen development; GO:0010152,pollen maturation; GO:0007275,multicellular organism development; GO:0008150,biological_process; GO:0032501,multicellular organismal process; GO:0032502,developmental process; GO:0048229,gametophyte development; GO:0048856,anatomical structure development; GO:0021700,developmental maturation; GO:0005575,cellular_c…	BURP domain	--	--	--		Cluster-13722.5	1.83
Cluster-63909.4	1440.52	1436.72	1374.23	259.93	252.07	270.72	-2.5606	0	0	down	1663	K00855 phosphoribulokinase [EC:2.7.1.19] | (RefSeq) phosphoribulokinase, chloroplastic (A)	ko00710: Carbon fixation in photosynthetic organisms; ko01100: Metabolic pathways; ko01200: Carbon metabolism	phosphoribulokinase, chloroplastic [Hordeum vulgare subsp. vulgare]	KPPR_WHEAT RecName: Full=Phosphoribulokinase, chloroplastic; Short=PRK; Short=PRKase; EC=2.7.1.19; AltName: Full=Phosphopentokinase; Flags: Precursor;	F2DD69_HORVV RecName: Full=Phosphoribulokinase {ECO:0000256|RuleBase:RU004082}; EC=2.7.1.19 {ECO:0000256|RuleBase:RU004082};	Armadillo/beta-Catenin/plakoglobin	GO:0009507,chloroplast; GO:0005737,cytoplasm; GO:0005524,ATP binding; GO:0008974,phosphoribulokinase activity; GO:0016310,phosphorylation; GO:0019253,reductive pentose-phosphate cycle; GO:0000166,nucleotide binding; GO:0003674,molecular_function; GO:0005488,binding; GO:0017076,purine nucleotide binding; GO:0030554,adenyl nucleotide binding; GO:0032553,ribonucleotide binding; GO:0032555,purine rib…	Phosphoribulokinase / Uridine kinase family	--	--	--		Cluster-80915.0	110.31	114.27	121.77	4.4	4.42	5.71	-4.77849	1.15306e-292	3.2505e-290	down	1519	K03097 casein kinase II subunit alpha [EC:2.7.11.1] | (RefSeq) casein kinase II subunit alpha-like isoform X2 (A)	ko03008: Ribosome biogenesis in eukaryotes; ko04712: Circadian rhythm - plant	uncharacterized protein LOC109768958 [Aegilops tauschii subsp. strangulata]	--	M8APJ9_AEGTA SubName: Full=Uncharacterized protein {ECO:0000313|EMBL:EMT06486.1, ECO:0000313|EnsemblPlants:EMT06486};	--	--	Protein of unknown function (DUF642)	--	--	--		Cluster-48405.6	3.88
[truncated: 14,925 more rows]
[truncated: 44 more columns]

## Sheet: Supplementary Table 10
T-0_vs_T-9																										S-0_vs_S-9
ID	T-0-1_fpkm	T-0-2_fpkm	T-0-3_fpkm	T-9-1_fpkm	T-9-2_fpkm	T-9-3_fpkm	log2FoldChange	pvalue	padj	regulated	Length	KEGG	KEGG pathway	NR	Swissprot	TrEMBL	KOG	GO	Pfam	TF-Family	TF-Category	TF-Classification				ID	S-0-1_fpkm	S-0-2_fpkm	S-0-3_fpkm	S-9-1_fpkm	S-9-2_fpkm	S-9-3_fpkm	log2FoldChange	pvalue	padj	regulated	Length	KEGG	KEGG pathway	NR	Swissprot	TrEMBL	KOG	GO	Pfam	TF-Family	TF-Category	TF-Classification
[truncated: 622 more rows]

[truncated: 7 more sheets: Supplementary Table 11, Supplementary Table 12, Supplementary Table 13, Supplementary Table 14., Supplementary Table 15, Supplementary Table 16, Supplementary Table 17]
